# Supplementary material for: What predicts self-efficacy? Understanding the role of sociodemographic, behavioural and parental factors on condom use self-efficacy among university students in Nigeria
Source: PLoS One. 2019 Aug 28;14(8):e0221804. doi: 10.1371/journal.pone.0221804 (PMC6713390; doi:10.1371/journal.pone.0221804)
Supplement: S1 Dataset — (XLSX) [file pone.0221804.s002.xlsx]

## Sheet: Sheet1
Sex	Education	hadSex	Currentlysmoke	Currentlydrink	Currentlyusedrug	location	partner_eff_05	partner_eff_06	partner_eff_07	partner_eff_08	partner_eff_09	partner_eff_10	own_eff_01	own_eff_02	own_eff_03	own_eff_04	own_eff_11	own_eff_12	own_eff_13	freq_sexD	freq_sexM	FamSupp	agegrp	rel_imp
Male	100 L	Had Sex	Currently Smokes	Currently Drinks	Currently Drugs	0	2	2	1	1	1	1	2	2	2	2	3	3	3	1	0	No Support	Young Adults	2
Male	100 L	0	Never Smoked	Never Drank Alcohol	Never used Drugs	0	3	3	3	3	3	3	1	1	1	1	1	1	1	1	0	Recieve Support	Adolescent	3
Male	400+ L	0	Never Smoked	Currently Drinks	Never used Drugs	0	1	1	1	3	3	3	2	2	2	2	3	2	2	0	1	Recieve Support	Young Adults	3
Male	400+ L	Had Sex	Never Smoked	Currently Drinks	Never used Drugs	Nasarawa	2	2	3	3	3	3	3	2	2	2	1	3	3	0	0	Recieve Support	Young Adults	3
0	200 L	0	Never Smoked	Never Drank Alcohol	Never used Drugs	0	2	2	2	3	1	3	1	1	1	1	3	1	2	1	1	Recieve Support	Young Adults	3
0	300 L	0	Never Smoked	Never Drank Alcohol	Never used Drugs	0	2	2	2	2	2	2	2	2	2	2	2	2	2	1	1	Recieve Support	Young Adults	3
Male	200 L	Had Sex	Never Smoked	Never Drank Alcohol	Never used Drugs	Nasarawa	3	3	3	3	3	3	3	3	3	3	3	3	3	0	1	Recieve Support	Young Adults	3
Male	300 L	0	Never Smoked	Never Drank Alcohol	Never used Drugs	Nasarawa	1	2	1	3	3	3	3	1	1	1	3	2	2	0	0	Recieve Support	Young Adults	3
Male	400+ L	0	Never Smoked	Never Drank Alcohol	Never used Drugs	0	3	3	3	3	3	3	1	1	1	1	1	1	1	1	1	Recieve Support	Young Adults	3
Male	300 L	0	Never Smoked	Never Drank Alcohol	Never used Drugs	0	1	2	2	2	1	2	3	2	2	2	2	2	2	0	0	Recieve Support	Young Adults	3
Male	400+ L	Had Sex	Currently Smokes	Currently Drinks	Currently Drugs	0	1	2	2	2	2	2	3	3	3	3	3	1	3	0	0	No Support	Young Adults	2
0	400+ L	0	No longer Smoke	Currently Drinks	Currently Drugs	0	3	3	3	3	3	3	1	1	1	1	3	1	1	0	0	Recieve Support	Young Adults	2
Male	400+ L	Had Sex	Currently Smokes	Currently Drinks	Currently Drugs	0	2	2	2	2	2	2	1	1	1	1	2	2	1	0	0	No Support	Young Adults	1
Male	100 L	0	No longer Smoke	Never Drank Alcohol	Never used Drugs	0	3	3	3	3	3	3	1	1	1	1	1	1	1	0	1	Recieve Support	Adolescent	3
0	200 L	0	Never Smoked	Never Drank Alcohol	Never used Drugs	0	3	3	3	3	3	3	1	1	1	1	1	1	1	1	1	Recieve Support	Adolescent	3
0	100 L	0	Never Smoked	Never Drank Alcohol	Never used Drugs	0	2	2	2	2	2	2	2	2	2	2	2	2	2	0	0	Recieve Support	Adolescent	3
0	100 L	0	Never Smoked	Never Drank Alcohol	Never used Drugs	0	3	3	3	3	3	3	1	1	1	1	1	1	1	0	0	Recieve Support	Adolescent	3
Male	100 L	0	Never Smoked	Never Drank Alcohol	Never used Drugs	0	3	3	2	3	2	2	3	3	3	3	3	1	2	0	1	Recieve Support	Adolescent	2
Male	100 L	Had Sex	Never Smoked	Never Drank Alcohol	Never used Drugs	0	1	1	1	1	3	1	1	1	2	1	3	3	1	0	0	No Support	Young Adults	3
Male	200 L	0	Never Smoked	Never Drank Alcohol	Never used Drugs	0	3	3	3	3	3	3	3	1	1	1	1	1	1	0	0	Recieve Support	Young Adults	3
Male	100 L	0	Never Smoked	Never Drank Alcohol	Never used Drugs	0	2	2	2	2	2	2	2	2	2	2	2	2	2	0	0	Recieve Support	Young Adults	3
0	200 L	0	Never Smoked	Never Drank Alcohol	Never used Drugs	0	2	2	2	2	2	2	2	2	2	2	2	2	2	0	1	Recieve Support	Adolescent	1
0	300 L	Had Sex	Currently Smokes	No longer Drink	Currently Drugs	0	2	2	3	3	3	1	1	2	2	1	1	1	1	1	1	Recieve Support	Young Adults	3
0	400+ L	Had Sex	Never Smoked	Never Drank Alcohol	Never used Drugs	0	3	3	3	3	3	3	3	3	3	3	3	3	3	0	1	Recieve Support	Young Adults	3
0	400+ L	Had Sex	Never Smoked	Never Drank Alcohol	Never used Drugs	0	1	1	1	1	1	1	3	1	1	1	2	1	2	0	1	Recieve Support	Young Adults	3
0	200 L	Had Sex	Never Smoked	Never Drank Alcohol	Never used Drugs	0	1	1	1	1	1	1	1	2	1	1	1	2	2	0	1	Recieve Support	Adolescent	3
Male	400+ L	Had Sex	Never Smoked	Never Drank Alcohol	Currently Drugs	0	2	1	2	3	3	3	3	3	3	3	2	3	3	1	1	Recieve Support	Young Adults	2
0	400+ L	Had Sex	Currently Smokes	Currently Drinks	Currently Drugs	0	1	1	1	1	1	1	2	2	2	1	2	1	3	0	0	No Support	Young Adults	2
Male	300 L	Had Sex	Never Smoked	Currently Drinks	Currently Drugs	Nasarawa	3	1	3	1	1	3	3	3	3	3	3	3	1	0	0	Recieve Support	Young Adults	3
0	100 L	Had Sex	Never Smoked	Currently Drinks	Currently Drugs	Nasarawa	3	3	1	1	1	1	3	3	1	1	3	3	3	0	0	Recieve Support	Young Adults	3
Male	300 L	Had Sex	Currently Smokes	Currently Drinks	Currently Drugs	0	1	1	1	2	2	1	3	3	3	3	2	3	2	0	0	Recieve Support	Young Adults	1
0	400+ L	Had Sex	Currently Smokes	Currently Drinks	Currently Drugs	0	3	3	3	2	2	3	1	1	1	1	1	1	1	0	0	Recieve Support	Young Adults	3
Male	200 L	Had Sex	No longer Smoke	Currently Drinks	Currently Drugs	Nasarawa	2	2	3	3	3	3	3	3	3	3	3	3	3	0	0	Recieve Support	Young Adults	3
Male	200 L	Had Sex	Currently Smokes	Currently Drinks	Currently Drugs	0	2	2	1	2	2	1	3	3	3	3	2	3	3	0	1	Recieve Support	Young Adults	2
Male	400+ L	Had Sex	Never Smoked	Currently Drinks	Currently Drugs	Nasarawa	3	3	3	3	3	3	3	3	2	3	2	3	2	0	0	Recieve Support	Young Adults	3
Male	300 L	Had Sex	Currently Smokes	Currently Drinks	Currently Drugs	0	2	1	2	1	3	3	3	3	3	3	3	2	1	0	1	Recieve Support	Young Adults	2
Male	400+ L	Had Sex	Currently Smokes	Currently Drinks	Currently Drugs	0	2	1	2	2	3	3	3	3	3	3	3	2	2	1	1	Recieve Support	Young Adults	2
Male	100 L	Had Sex	Currently Smokes	No longer Drink	Currently Drugs	0	1	1	3	3	1	1	3	3	1	1	1	1	2	0	0	Recieve Support	Young Adults	3
Male	400+ L	Had Sex	No longer Smoke	Currently Drinks	No longer Drug	Nasarawa	3	3	3	3	3	3	2	2	3	3	2	3	2	0	0	Recieve Support	Young Adults	3
Male	100 L	Had Sex	No longer Smoke	Currently Drinks	No longer Drug	0	1	2	2	2	2	2	3	3	3	3	2	2	2	0	1	Recieve Support	Young Adults	3
Male	300 L	Had Sex	No longer Smoke	No longer Drink	No longer Drug	0	3	3	3	3	3	3	3	3	2	3	3	3	3	1	1	Recieve Support	Young Adults	3
Male	200 L	Had Sex	No longer Smoke	Never Drank Alcohol	No longer Drug	Nasarawa	3	3	3	3	3	3	3	3	3	3	3	3	3	0	0	Recieve Support	Young Adults	3
0	100 L	Had Sex	Currently Smokes	Currently Drinks	Never used Drugs	Nasarawa	1	1	2	3	3	1	1	1	1	1	3	2	2	1	0	Recieve Support	Adolescent	3
Male	300 L	Had Sex	Currently Smokes	Currently Drinks	Never used Drugs	0	2	2	2	1	1	2	3	3	3	3	2	3	3	0	0	Recieve Support	Young Adults	2
Male	300 L	Had Sex	Currently Smokes	Currently Drinks	Never used Drugs	Nasarawa	2	3	2	3	2	2	2	3	2	3	3	2	2	0	1	Recieve Support	Young Adults	2
0	100 L	Had Sex	Never Smoked	Currently Drinks	Never used Drugs	0	3	3	3	3	3	3	3	3	3	3	3	2	2	0	1	Recieve Support	Adolescent	3
Male	100 L	Had Sex	Never Smoked	No longer Drink	Never used Drugs	0	3	3	3	3	3	3	3	3	3	3	1	1	1	0	0	Recieve Support	Young Adults	3
0	100 L	Had Sex	Never Smoked	No longer Drink	Never used Drugs	Nasarawa	1	3	3	3	3	3	1	1	1	1	3	2	3	0	0	Recieve Support	Young Adults	3
Male	200 L	Had Sex	Never Smoked	No longer Drink	Never used Drugs	Nasarawa	1	3	3	3	3	3	3	3	3	3	3	2	3	0	0	Recieve Support	Young Adults	3
0	200 L	Had Sex	Never Smoked	No longer Drink	Never used Drugs	Nasarawa	3	3	3	3	1	2	3	3	3	3	1	3	3	0	1	Recieve Support	Young Adults	3
Male	200 L	Had Sex	Never Smoked	No longer Drink	Never used Drugs	Nasarawa	2	2	2	2	2	2	2	2	2	2	1	1	1	0	0	Recieve Support	Young Adults	3
Male	200 L	Had Sex	Never Smoked	No longer Drink	Never used Drugs	0	1	1	1	1	1	1	1	1	1	1	1	1	1	0	0	Recieve Support	Young Adults	3
Male	400+ L	Had Sex	Never Smoked	No longer Drink	Never used Drugs	Nasarawa	3	3	3	3	3	1	3	3	1	2	2	3	2	0	1	Recieve Support	Young Adults	2
Male	100 L	Had Sex	Never Smoked	No longer Drink	Never used Drugs	Nasarawa	3	3	3	3	1	1	3	3	3	1	3	3	1	0	1	No Support	Young Adults	3
Male	200 L	Had Sex	Never Smoked	No longer Drink	Never used Drugs	Nasarawa	1	1	1	1	1	1	3	3	3	3	3	3	3	0	0	Recieve Support	Young Adults	3
Male	200 L	Had Sex	Never Smoked	No longer Drink	Never used Drugs	0	1	1	1	1	1	1	1	1	1	1	1	1	2	0	1	Recieve Support	Young Adults	3
0	300 L	Had Sex	Never Smoked	Never Drank Alcohol	Never used Drugs	0	2	1	3	1	2	3	3	3	2	3	3	2	2	1	1	Recieve Support	Young Adults	3
0	100 L	Had Sex	Never Smoked	Never Drank Alcohol	Never used Drugs	Nasarawa	3	3	3	3	3	3	2	2	2	2	2	2	1	1	0	Recieve Support	Adolescent	3
0	100 L	Had Sex	Never Smoked	Never Drank Alcohol	Never used Drugs	Nasarawa	2	2	1	1	2	2	3	2	2	2	2	2	2	0	1	Recieve Support	Adolescent	3
0	300 L	Had Sex	Never Smoked	Never Drank Alcohol	Never used Drugs	0	3	3	3	3	3	3	2	3	2	3	2	3	2	0	1	Recieve Support	Adolescent	3
0	200 L	Had Sex	Never Smoked	Never Drank Alcohol	Never used Drugs	0	2	2	2	3	1	3	1	1	1	1	3	2	1	0	1	Recieve Support	Adolescent	3
0	300 L	Had Sex	Never Smoked	Never Drank Alcohol	Never used Drugs	Nasarawa	2	2	3	3	2	3	2	2	2	3	2	3	2	0	1	Recieve Support	Young Adults	3
Male	100 L	Had Sex	Never Smoked	Never Drank Alcohol	Never used Drugs	0	3	3	3	3	3	3	1	1	1	1	1	1	1	1	0	Recieve Support	Young Adults	3
Male	100 L	Had Sex	Never Smoked	Never Drank Alcohol	Never used Drugs	Nasarawa	1	3	3	3	3	1	3	3	3	3	3	3	3	0	0	No Support	Young Adults	3
0	400+ L	Had Sex	Never Smoked	Never Drank Alcohol	Never used Drugs	0	2	2	2	2	2	2	2	2	2	2	2	2	2	0	1	Recieve Support	Young Adults	3
0	100 L	Had Sex	Never Smoked	Never Drank Alcohol	Never used Drugs	0	3	3	3	3	3	3	2	1	1	1	3	3	3	0	1	Recieve Support	Young Adults	3
Male	400+ L	Had Sex	Never Smoked	Never Drank Alcohol	Never used Drugs	0	2	2	2	2	2	2	2	2	2	2	2	2	2	1	1	Recieve Support	Young Adults	3
Male	300 L	Had Sex	Never Smoked	Never Drank Alcohol	Never used Drugs	Nasarawa	3	3	3	3	3	3	3	3	3	3	3	3	3	1	1	Recieve Support	Young Adults	3
0	200 L	Had Sex	Never Smoked	Never Drank Alcohol	Never used Drugs	Nasarawa	3	3	3	3	3	3	3	3	3	3	3	3	3	0	0	Recieve Support	Young Adults	2
Male	400+ L	Had Sex	Never Smoked	Never Drank Alcohol	Never used Drugs	0	3	3	3	3	3	3	3	3	1	3	1	3	2	0	0	Recieve Support	Young Adults	3
0	200 L	Had Sex	Never Smoked	Never Drank Alcohol	Never used Drugs	0	2	2	2	2	2	2	2	2	2	2	2	2	2	0	0	Recieve Support	Young Adults	3
0	200 L	Had Sex	Never Smoked	Never Drank Alcohol	Never used Drugs	Nasarawa	1	2	3	3	3	3	3	3	3	2	2	2	2	0	1	Recieve Support	Young Adults	2
0	300 L	Had Sex	Never Smoked	Never Drank Alcohol	Never used Drugs	Nasarawa	3	3	3	3	3	3	1	1	1	1	3	1	3	0	1	Recieve Support	Young Adults	3
0	300 L	Had Sex	Never Smoked	Never Drank Alcohol	Never used Drugs	Nasarawa	3	3	3	3	3	3	3	2	2	3	2	2	2	0	1	Recieve Support	Young Adults	3
Male	400+ L	Had Sex	Never Smoked	Never Drank Alcohol	Never used Drugs	0	2	1	1	1	1	2	2	2	1	2	2	1	1	0	1	Recieve Support	Young Adults	3
0	400+ L	Had Sex	Never Smoked	Never Drank Alcohol	Never used Drugs	Nasarawa	1	1	1	3	3	1	3	3	2	3	3	1	1	1	1	Recieve Support	Young Adults	3
0	100 L	Had Sex	Never Smoked	Never Drank Alcohol	Never used Drugs	0	1	1	2	3	1	3	2	3	3	3	2	3	2	1	0	Recieve Support	Adolescent	3
Male	100 L	Had Sex	Never Smoked	Never Drank Alcohol	Never used Drugs	Nasarawa	3	3	3	3	3	3	2	3	3	1	1	2	1	1	1	Recieve Support	Young Adults	3
0	300 L	Had Sex	Never Smoked	Never Drank Alcohol	Never used Drugs	Nasarawa	3	3	3	3	3	3	1	1	1	1	2	2	2	0	0	Recieve Support	Young Adults	3
Male	400+ L	Had Sex	Never Smoked	Never Drank Alcohol	Never used Drugs	Nasarawa	1	1	2	3	1	3	2	2	2	1	2	2	1	0	1	Recieve Support	Young Adults	3
0	400+ L	Had Sex	Currently Smokes	Never Drank Alcohol	Never used Drugs	0	1	1	3	1	3	3	1	1	3	3	3	3	3	0	1	No Support	Young Adults	3
0	200 L	Had Sex	No longer Smoke	Never Drank Alcohol	Never used Drugs	0	2	2	2	2	2	2	1	1	1	1	2	1	2	1	1	Recieve Support	Young Adults	3
0	400+ L	Had Sex	Never Smoked	Never Drank Alcohol	Never used Drugs	0	2	2	2	2	2	2	1	1	1	1	3	1	1	0	1	Recieve Support	Young Adults	3
0	400+ L	Had Sex	Currently Smokes	Currently Drinks	Currently Drugs	0	2	2	1	1	1	1	1	1	1	1	3	3	1	0	0	Recieve Support	Young Adults	2
Male	200 L	Had Sex	Currently Smokes	Currently Drinks	Currently Drugs	0	3	3	3	3	3	3	3	3	2	2	2	3	2	1	0	Recieve Support	Adolescent	3
Male	100 L	Had Sex	Currently Smokes	Currently Drinks	Currently Drugs	0	3	3	3	3	3	3	3	3	3	3	1	3	2	0	1	Recieve Support	Adolescent	1
Male	100 L	Had Sex	Never Smoked	Currently Drinks	Currently Drugs	0	2	2	3	2	1	2	2	1	1	2	2	2	1	0	0	Recieve Support	Adolescent	2
Male	300 L	Had Sex	Currently Smokes	Currently Drinks	Currently Drugs	Nasarawa	3	3	3	3	3	3	3	3	3	3	3	3	3	0	0	Recieve Support	Young Adults	3
Male	300 L	Had Sex	Currently Smokes	Currently Drinks	Currently Drugs	0	1	2	2	2	2	3	3	3	3	3	1	1	3	0	0	Recieve Support	Young Adults	2
Male	400+ L	Had Sex	No longer Smoke	Currently Drinks	Currently Drugs	0	3	3	3	3	3	3	3	3	2	3	3	3	3	0	1	Recieve Support	Young Adults	3
0	400+ L	Had Sex	Currently Smokes	Currently Drinks	Currently Drugs	0	3	3	3	3	1	1	3	3	3	3	1	2	2	1	0	Recieve Support	Young Adults	2
Male	300 L	Had Sex	Currently Smokes	Currently Drinks	Currently Drugs	0	2	2	1	2	1	2	3	3	3	3	3	3	1	1	0	Recieve Support	Young Adults	2
Male	300 L	Had Sex	Currently Smokes	Currently Drinks	Currently Drugs	0	2	3	3	1	1	2	3	3	3	3	1	3	1	0	0	Recieve Support	Young Adults	2
Male	400+ L	Had Sex	Currently Smokes	Currently Drinks	Currently Drugs	0	1	2	3	3	3	3	2	3	3	3	3	3	3	0	1	Recieve Support	Young Adults	2
Male	300 L	Had Sex	Currently Smokes	Currently Drinks	Currently Drugs	0	2	2	1	3	3	1	3	3	3	3	2	3	3	0	1	Recieve Support	Young Adults	2
Male	300 L	Had Sex	No longer Smoke	Currently Drinks	Currently Drugs	0	2	3	3	3	3	3	3	3	3	3	1	3	1	0	1	No Support	Young Adults	2
Male	400+ L	Had Sex	Currently Smokes	Currently Drinks	Currently Drugs	0	1	1	2	3	3	3	3	3	3	3	3	3	1	0	0	Recieve Support	Young Adults	2
0	400+ L	Had Sex	No longer Smoke	Currently Drinks	Currently Drugs	0	2	2	1	2	1	3	3	3	3	2	2	3	2	1	0	Recieve Support	Young Adults	2
Male	400+ L	Had Sex	Currently Smokes	Currently Drinks	Currently Drugs	0	2	1	1	1	1	1	3	3	3	3	3	3	3	0	0	No Support	Young Adults	2
Male	200 L	Had Sex	Currently Smokes	Currently Drinks	Currently Drugs	Nasarawa	3	3	3	3	3	3	3	3	3	3	2	2	1	0	0	Recieve Support	Young Adults	3
0	200 L	Had Sex	Currently Smokes	Currently Drinks	Currently Drugs	0	2	2	2	2	2	2	1	1	1	1	2	2	1	0	0	Recieve Support	Young Adults	3
Male	100 L	Had Sex	Currently Smokes	Currently Drinks	Currently Drugs	0	1	1	1	1	1	2	3	1	1	1	1	1	1	0	0	Recieve Support	Young Adults	1
Male	400+ L	Had Sex	Currently Smokes	Currently Drinks	Currently Drugs	0	3	3	3	3	3	3	2	1	1	1	2	2	2	0	1	Recieve Support	Young Adults	3
Male	100 L	Had Sex	Currently Smokes	Currently Drinks	Currently Drugs	0	2	2	3	3	3	3	3	3	3	3	2	3	2	0	0	Recieve Support	Young Adults	2
0	300 L	Had Sex	Currently Smokes	Currently Drinks	Currently Drugs	0	1	1	1	1	1	1	1	1	1	1	1	1	1	0	1	No Support	Young Adults	1
0	100 L	Had Sex	Never Smoked	Currently Drinks	Currently Drugs	0	3	3	3	3	3	3	3	1	2	1	3	3	3	0	0	Recieve Support	Adolescent	2
Male	400+ L	Had Sex	Currently Smokes	Currently Drinks	Currently Drugs	Nasarawa	3	2	2	3	2	3	2	1	2	1	3	1	2	1	1	Recieve Support	Young Adults	2
0	400+ L	Had Sex	Currently Smokes	Currently Drinks	Currently Drugs	0	1	2	1	2	1	2	3	3	3	3	3	2	3	0	0	Recieve Support	Young Adults	2
Male	200 L	Had Sex	No longer Smoke	Currently Drinks	Currently Drugs	0	2	2	2	2	2	2	3	3	3	3	2	2	2	1	1	Recieve Support	Adolescent	2
0	300 L	Had Sex	Currently Smokes	Currently Drinks	Currently Drugs	0	3	2	2	2	2	3	3	3	3	3	1	1	1	0	1	Recieve Support	Young Adults	1
0	400+ L	Had Sex	Currently Smokes	Currently Drinks	Currently Drugs	0	1	1	3	3	2	2	3	2	2	3	1	2	1	0	1	Recieve Support	Young Adults	1
0	400+ L	Had Sex	Currently Smokes	Currently Drinks	Currently Drugs	0	2	2	2	3	3	3	2	2	2	2	1	2	2	0	0	No Support	Young Adults	1
Male	400+ L	Had Sex	Currently Smokes	Currently Drinks	Currently Drugs	0	1	1	2	2	3	3	3	3	3	3	1	1	3	1	1	Recieve Support	Young Adults	2
Male	400+ L	Had Sex	Currently Smokes	Currently Drinks	Currently Drugs	0	2	2	2	2	2	2	3	3	3	3	1	1	3	0	0	Recieve Support	Young Adults	2
Male	300 L	Had Sex	Never Smoked	Currently Drinks	Currently Drugs	0	3	3	3	3	2	2	3	3	3	3	2	2	1	0	0	Recieve Support	Young Adults	3
Male	400+ L	Had Sex	Currently Smokes	Currently Drinks	Currently Drugs	0	1	1	1	1	1	1	1	1	1	1	3	3	3	0	0	No Support	Young Adults	2
Male	100 L	Had Sex	Currently Smokes	Currently Drinks	Currently Drugs	0	1	1	1	1	1	1	3	3	3	3	3	3	3	0	1	No Support	Young Adults	3
0	300 L	Had Sex	Currently Smokes	Currently Drinks	Currently Drugs	0	1	2	2	1	2	2	3	3	3	3	2	3	3	0	0	No Support	Young Adults	1
Male	300 L	Had Sex	Currently Smokes	Currently Drinks	Currently Drugs	0	1	1	1	1	1	1	1	1	1	1	3	3	3	0	0	No Support	Young Adults	2
0	400+ L	Had Sex	Never Smoked	No longer Drink	Currently Drugs	0	3	1	1	1	1	1	1	1	1	1	3	1	1	0	0	No Support	Young Adults	2
0	300 L	Had Sex	No longer Smoke	Never Drank Alcohol	Currently Drugs	0	3	1	1	1	3	1	3	3	3	3	3	3	3	0	1	Recieve Support	Young Adults	3
0	200 L	Had Sex	Never Smoked	Never Drank Alcohol	Currently Drugs	0	1	1	1	1	1	1	2	2	2	2	2	1	3	0	0	Recieve Support	Adolescent	3
0	200 L	Had Sex	Never Smoked	Never Drank Alcohol	Currently Drugs	Nasarawa	3	3	2	3	3	3	1	1	1	1	3	1	1	0	1	Recieve Support	Adolescent	3
0	300 L	Had Sex	Never Smoked	Never Drank Alcohol	Currently Drugs	0	2	1	1	2	2	1	2	2	1	3	2	1	2	0	0	Recieve Support	Adolescent	2
Male	300 L	Had Sex	Currently Smokes	Never Drank Alcohol	Currently Drugs	Nasarawa	3	3	3	3	3	3	3	3	3	3	1	3	1	0	0	Recieve Support	Young Adults	1
Male	200 L	Had Sex	Never Smoked	Never Drank Alcohol	Currently Drugs	Nasarawa	1	3	2	3	3	2	1	1	2	1	1	1	1	0	0	Recieve Support	Adolescent	3
0	300 L	Had Sex	Currently Smokes	Currently Drinks	Currently Drugs	0	3	3	3	3	3	3	1	2	2	2	3	2	3	0	0	Recieve Support	Adolescent	3
0	300 L	Had Sex	Currently Smokes	Currently Drinks	No longer Drug	0	2	3	2	3	2	3	3	3	3	3	2	1	1	0	1	Recieve Support	Young Adults	2
Male	200 L	Had Sex	No longer Smoke	Currently Drinks	No longer Drug	0	3	3	3	3	3	3	1	1	3	3	3	3	3	0	0	Recieve Support	Adolescent	3
0	100 L	Had Sex	No longer Smoke	Currently Drinks	No longer Drug	0	2	2	2	2	2	2	2	2	2	2	2	2	2	0	0	Recieve Support	Young Adults	3
Male	400+ L	Had Sex	Never Smoked	Currently Drinks	No longer Drug	0	2	2	2	2	3	3	3	3	1	3	2	3	2	1	1	Recieve Support	Young Adults	3
Male	400+ L	Had Sex	No longer Smoke	Currently Drinks	No longer Drug	Nasarawa	3	3	3	3	3	3	3	3	3	2	1	2	1	0	1	Recieve Support	Young Adults	2
Male	300 L	Had Sex	Currently Smokes	Currently Drinks	No longer Drug	Nasarawa	1	1	1	1	1	1	3	3	3	3	3	3	2	0	1	Recieve Support	Young Adults	3
0	400+ L	Had Sex	Currently Smokes	Currently Drinks	No longer Drug	0	2	1	1	1	2	2	2	1	1	1	2	2	2	0	0	No Support	Young Adults	2
Male	400+ L	Had Sex	No longer Smoke	Currently Drinks	No longer Drug	Nasarawa	1	3	3	3	3	1	3	3	3	3	3	3	3	1	1	Recieve Support	Young Adults	2
Male	400+ L	Had Sex	No longer Smoke	Currently Drinks	No longer Drug	0	2	2	2	2	2	2	2	2	2	2	2	2	2	0	1	Recieve Support	Young Adults	3
0	400+ L	Had Sex	Currently Smokes	Currently Drinks	No longer Drug	0	2	2	2	2	2	2	2	2	2	2	2	3	1	0	0	Recieve Support	Young Adults	2
Male	400+ L	Had Sex	Currently Smokes	Currently Drinks	No longer Drug	0	3	3	3	3	3	2	2	3	2	1	2	1	1	0	0	Recieve Support	Young Adults	3
Male	100 L	Had Sex	Never Smoked	No longer Drink	No longer Drug	Nasarawa	1	2	2	2	2	2	3	3	1	3	1	3	2	1	0	Recieve Support	Adolescent	2
Male	100 L	Had Sex	Currently Smokes	Never Drank Alcohol	No longer Drug	0	1	1	1	1	2	1	1	1	1	1	3	1	1	1	0	Recieve Support	Young Adults	3
0	100 L	Had Sex	Never Smoked	Currently Drinks	Never used Drugs	0	2	2	1	1	1	3	1	1	1	1	1	1	1	1	1	Recieve Support	Adolescent	3
Male	200 L	Had Sex	No longer Smoke	Currently Drinks	Never used Drugs	Nasarawa	1	1	3	3	2	2	3	1	1	3	1	3	3	0	0	Recieve Support	Young Adults	2
Male	400+ L	Had Sex	Never Smoked	Currently Drinks	Never used Drugs	0	3	3	3	3	3	3	1	1	1	1	1	1	1	0	1	Recieve Support	Young Adults	3
Male	100 L	Had Sex	Never Smoked	Currently Drinks	Never used Drugs	Nasarawa	3	3	3	3	3	3	3	3	3	3	1	3	3	0	0	Recieve Support	Young Adults	3
Male	400+ L	Had Sex	Currently Smokes	Currently Drinks	Never used Drugs	Nasarawa	3	3	3	2	2	3	3	3	3	3	2	3	3	0	0	No Support	Young Adults	3
Male	300 L	Had Sex	Never Smoked	Currently Drinks	Never used Drugs	Nasarawa	3	3	1	3	3	2	1	1	1	1	3	3	3	0	0	Recieve Support	Young Adults	3
Male	100 L	Had Sex	No longer Smoke	Currently Drinks	Never used Drugs	0	3	3	3	3	3	3	3	2	3	3	1	1	3	1	0	No Support	Adolescent	3
0	400+ L	Had Sex	Never Smoked	Currently Drinks	Never used Drugs	0	3	3	1	3	2	2	1	3	1	1	2	1	1	0	0	Recieve Support	Adolescent	2
0	200 L	Had Sex	Currently Smokes	Currently Drinks	Never used Drugs	0	1	1	1	1	1	2	3	1	1	1	1	1	1	1	1	Recieve Support	Adolescent	3
0	200 L	Had Sex	Never Smoked	No longer Drink	Never used Drugs	0	3	3	1	3	1	1	3	1	1	1	1	3	3	0	0	Recieve Support	Adolescent	3
0	100 L	Had Sex	Never Smoked	No longer Drink	Never used Drugs	Nasarawa	3	3	3	3	3	3	3	1	1	1	3	2	2	0	1	Recieve Support	Adolescent	3
0	400+ L	Had Sex	Never Smoked	No longer Drink	Never used Drugs	0	3	2	3	2	1	1	2	1	2	3	3	3	3	0	1	Recieve Support	Adolescent	3
Male	100 L	Had Sex	Never Smoked	No longer Drink	Never used Drugs	Nasarawa	2	2	3	3	2	3	3	3	3	3	2	3	2	0	0	Recieve Support	Young Adults	2
Male	200 L	Had Sex	Never Smoked	No longer Drink	Never used Drugs	Nasarawa	3	3	3	3	3	3	3	3	2	3	3	2	3	0	0	No Support	Young Adults	3
0	300 L	Had Sex	Never Smoked	Never Drank Alcohol	Never used Drugs	0	1	1	1	1	1	1	1	1	3	1	1	1	1	0	1	Recieve Support	Young Adults	3
0	100 L	Had Sex	Never Smoked	Never Drank Alcohol	Never used Drugs	0	3	2	2	3	1	2	1	1	1	1	3	2	3	0	1	Recieve Support	Adolescent	3
0	100 L	Had Sex	Never Smoked	Never Drank Alcohol	Never used Drugs	0	3	3	3	1	2	2	2	3	3	3	1	3	2	1	1	Recieve Support	Adolescent	3
0	200 L	Had Sex	Never Smoked	Never Drank Alcohol	Never used Drugs	Nasarawa	3	3	3	3	1	3	3	3	2	3	1	3	2	0	1	Recieve Support	Adolescent	3
0	100 L	Had Sex	Never Smoked	Never Drank Alcohol	Never used Drugs	0	2	2	2	2	2	2	2	2	2	2	2	2	2	1	1	Recieve Support	Adolescent	3
0	100 L	Had Sex	Never Smoked	Never Drank Alcohol	Never used Drugs	0	1	1	3	3	3	3	1	1	1	1	3	1	1	0	1	Recieve Support	Adolescent	3
0	100 L	Had Sex	Never Smoked	Never Drank Alcohol	Never used Drugs	0	1	1	1	1	1	1	1	1	1	1	3	3	3	0	1	Recieve Support	Adolescent	3
Male	100 L	Had Sex	Never Smoked	Never Drank Alcohol	Never used Drugs	0	1	1	3	3	3	1	2	3	2	3	3	2	2	1	1	Recieve Support	Adolescent	3
Male	100 L	Had Sex	Never Smoked	Never Drank Alcohol	Never used Drugs	0	2	2	1	2	2	2	2	2	2	2	2	2	2	0	1	Recieve Support	Young Adults	3
0	400+ L	Had Sex	Never Smoked	Never Drank Alcohol	Never used Drugs	0	3	2	3	2	1	1	2	1	2	3	3	3	3	0	0	Recieve Support	Young Adults	3
Male	200 L	Had Sex	Never Smoked	Never Drank Alcohol	Never used Drugs	Nasarawa	2	2	2	2	2	2	2	2	1	1	3	2	3	0	0	Recieve Support	Young Adults	3
Male	300 L	Had Sex	Never Smoked	Never Drank Alcohol	Never used Drugs	Nasarawa	2	2	1	1	1	1	3	3	3	2	3	2	2	0	1	Recieve Support	Young Adults	2
0	100 L	Had Sex	Never Smoked	Never Drank Alcohol	Never used Drugs	Nasarawa	3	3	3	3	3	3	2	2	2	2	2	2	2	0	0	Recieve Support	Young Adults	3
0	100 L	Had Sex	Never Smoked	Never Drank Alcohol	Never used Drugs	Nasarawa	2	2	2	2	2	2	1	1	1	1	2	1	2	0	0	Recieve Support	Young Adults	3
Male	100 L	Had Sex	Never Smoked	Never Drank Alcohol	Never used Drugs	Nasarawa	1	1	3	3	1	1	3	3	1	1	3	3	1	0	0	Recieve Support	Young Adults	3
0	200 L	Had Sex	Never Smoked	Never Drank Alcohol	Never used Drugs	Nasarawa	3	3	3	3	3	3	1	1	1	1	2	1	1	0	0	Recieve Support	Young Adults	3
0	200 L	Had Sex	Never Smoked	Never Drank Alcohol	Never used Drugs	Nasarawa	1	1	1	1	2	2	1	1	1	1	1	1	1	0	0	Recieve Support	Young Adults	3
0	100 L	Had Sex	Never Smoked	Never Drank Alcohol	Never used Drugs	Nasarawa	1	1	1	1	2	3	1	1	1	1	3	1	1	0	0	No Support	Young Adults	3
Male	300 L	Had Sex	Never Smoked	Never Drank Alcohol	Never used Drugs	Nasarawa	3	3	3	3	3	3	3	3	3	3	3	3	3	0	0	No Support	Young Adults	3
0	100 L	Had Sex	Never Smoked	Never Drank Alcohol	Never used Drugs	0	3	3	3	3	3	3	1	1	1	1	1	2	2	0	1	Recieve Support	Young Adults	3
Male	200 L	Had Sex	Never Smoked	Never Drank Alcohol	Never used Drugs	0	1	1	1	1	1	1	2	2	2	2	1	1	1	0	0	Recieve Support	Young Adults	3
0	300 L	Had Sex	Never Smoked	Never Drank Alcohol	Never used Drugs	Nasarawa	2	2	2	2	2	2	1	1	1	1	2	2	2	0	1	Recieve Support	Young Adults	3
0	400+ L	Had Sex	Never Smoked	Never Drank Alcohol	Never used Drugs	Nasarawa	3	2	3	2	3	2	3	3	3	3	3	3	3	0	0	Recieve Support	Young Adults	3
0	100 L	Had Sex	Never Smoked	Never Drank Alcohol	Never used Drugs	0	1	1	1	1	1	1	1	1	1	3	1	1	1	1	0	Recieve Support	Adolescent	3
Male	200 L	Had Sex	Never Smoked	Never Drank Alcohol	Never used Drugs	Nasarawa	1	1	1	1	2	2	2	2	2	2	3	3	2	0	0	Recieve Support	Young Adults	3
0	100 L	Had Sex	Never Smoked	Never Drank Alcohol	Never used Drugs	0	2	1	2	1	2	1	3	3	3	2	2	3	3	0	0	Recieve Support	Adolescent	3
Male	400+ L	Had Sex	Never Smoked	Never Drank Alcohol	Never used Drugs	0	2	3	2	3	2	2	1	1	1	2	1	1	1	0	0	Recieve Support	Young Adults	3
0	200 L	Had Sex	Never Smoked	Never Drank Alcohol	Never used Drugs	0	2	2	2	3	1	3	1	1	1	1	3	1	2	0	1	Recieve Support	Adolescent	3
0	100 L	Had Sex	Never Smoked	Never Drank Alcohol	Never used Drugs	Nasarawa	2	2	2	3	3	3	1	1	1	2	3	1	2	0	0	Recieve Support	Young Adults	3
0	300 L	Had Sex	Never Smoked	Never Drank Alcohol	Never used Drugs	Nasarawa	3	3	3	3	3	3	3	3	3	3	2	3	2	0	1	No Support	Young Adults	3
Male	300 L	Had Sex	Never Smoked	Never Drank Alcohol	Never used Drugs	Nasarawa	1	1	3	3	3	1	1	1	3	1	1	1	1	0	0	Recieve Support	Young Adults	3
0	300 L	Had Sex	Never Smoked	Never Drank Alcohol	Never used Drugs	Nasarawa	2	2	2	2	2	2	1	1	1	1	2	2	2	0	0	Recieve Support	Young Adults	3
0	100 L	0	Never Smoked	Never Drank Alcohol	Never used Drugs	0	2	2	2	2	2	2	2	2	2	2	2	2	2	0	1	Recieve Support	Adolescent	3
0	100 L	0	Never Smoked	Currently Drinks	No longer Drug	0	2	2	2	2	2	2	2	2	2	2	2	2	2	0	0	Recieve Support	Adolescent	3
Male	200 L	0	No longer Smoke	No longer Drink	Never used Drugs	0	3	3	3	3	3	2	2	2	2	2	1	2	2	1	1	Recieve Support	Adolescent	3
Male	300 L	Had Sex	Never Smoked	Never Drank Alcohol	Never used Drugs	0	2	2	2	2	2	2	2	2	2	2	2	2	2	0	1	Recieve Support	Young Adults	3
Male	100 L	0	Never Smoked	Never Drank Alcohol	Never used Drugs	0	2	2	2	2	2	2	2	2	2	2	2	2	2	1	1	Recieve Support	Adolescent	3
Male	200 L	0	Never Smoked	Never Drank Alcohol	Never used Drugs	0	3	3	1	2	1	1	1	1	1	1	1	1	1	0	1	Recieve Support	Young Adults	3
0	300 L	Had Sex	Never Smoked	Never Drank Alcohol	Never used Drugs	0	3	2	2	2	3	3	1	1	1	1	3	2	2	1	0	Recieve Support	Adolescent	3
0	100 L	0	Never Smoked	Never Drank Alcohol	Never used Drugs	0	3	3	3	3	3	3	1	1	1	1	3	1	1	0	1	Recieve Support	Adolescent	3
Male	100 L	0	Never Smoked	Never Drank Alcohol	Never used Drugs	0	2	2	2	2	2	2	2	2	2	2	2	2	2	1	1	Recieve Support	Adolescent	3
0	200 L	0	Never Smoked	Never Drank Alcohol	Never used Drugs	0	3	3	3	3	1	1	3	3	3	1	1	2	1	0	1	Recieve Support	Adolescent	3
0	200 L	0	Never Smoked	Never Drank Alcohol	Never used Drugs	0	1	1	1	1	1	1	2	2	2	2	1	1	1	0	0	Recieve Support	Adolescent	3
Male	100 L	0	Never Smoked	Never Drank Alcohol	Never used Drugs	0	2	2	2	1	1	2	1	1	1	1	2	2	2	0	1	Recieve Support	Young Adults	3
0	200 L	Had Sex	Currently Smokes	Never Drank Alcohol	Never used Drugs	0	3	3	3	3	3	3	1	1	1	1	1	1	1	0	1	Recieve Support	Young Adults	3
0	400+ L	0	Never Smoked	Never Drank Alcohol	Never used Drugs	0	2	2	2	2	2	2	2	2	2	2	2	2	2	1	1	Recieve Support	Young Adults	3
Male	200 L	0	Never Smoked	Never Drank Alcohol	Never used Drugs	Nasarawa	3	3	3	3	3	3	2	1	1	1	1	1	1	0	0	Recieve Support	Young Adults	3
0	400+ L	0	Currently Smokes	Currently Drinks	Currently Drugs	0	3	3	3	3	3	3	3	2	1	2	3	3	3	1	1	Recieve Support	Young Adults	3
0	400+ L	Had Sex	Never Smoked	No longer Drink	Never used Drugs	0	3	3	1	3	1	1	3	3	3	3	1	1	1	0	0	Recieve Support	Adolescent	3
0	100 L	Had Sex	Never Smoked	Currently Drinks	Currently Drugs	0	2	2	2	2	2	2	2	2	2	2	2	2	2	0	0	Recieve Support	Adolescent	3
Male	400+ L	Had Sex	Never Smoked	Currently Drinks	Currently Drugs	0	3	3	3	3	3	3	3	3	3	3	3	3	3	0	1	Recieve Support	Young Adults	3
Male	100 L	Had Sex	Currently Smokes	Currently Drinks	Currently Drugs	Nasarawa	1	1	1	2	2	3	3	3	3	3	3	3	3	0	1	Recieve Support	Young Adults	2
0	100 L	0	Never Smoked	Currently Drinks	Currently Drugs	0	2	2	2	2	3	3	1	1	1	1	3	2	2	0	1	Recieve Support	Adolescent	3
Male	200 L	Had Sex	No longer Smoke	Currently Drinks	No longer Drug	Nasarawa	3	3	3	3	3	3	3	3	3	3	3	3	3	0	0	Recieve Support	Young Adults	3
0	400+ L	0	Never Smoked	Never Drank Alcohol	No longer Drug	0	3	3	3	3	3	1	1	1	1	1	3	2	3	0	1	Recieve Support	Adolescent	2
0	100 L	0	Never Smoked	Never Drank Alcohol	No longer Drug	0	3	1	1	3	1	3	1	2	1	2	3	1	1	0	1	Recieve Support	Adolescent	3
Male	100 L	Had Sex	Never Smoked	Currently Drinks	Never used Drugs	Nasarawa	2	3	3	3	3	1	3	3	3	3	3	2	3	0	1	No Support	Adolescent	3
Male	400+ L	0	Never Smoked	Currently Drinks	Never used Drugs	Nasarawa	2	2	2	2	2	1	2	1	2	2	3	2	3	1	1	Recieve Support	Young Adults	3
Male	300 L	Had Sex	Never Smoked	Currently Drinks	Never used Drugs	Nasarawa	3	3	1	3	3	3	3	3	3	3	3	3	3	0	0	Recieve Support	Young Adults	3
Male	100 L	0	Never Smoked	No longer Drink	Never used Drugs	0	1	2	2	2	2	1	2	3	1	3	3	1	2	0	0	Recieve Support	Adolescent	3
0	200 L	Had Sex	Never Smoked	No longer Drink	Never used Drugs	Nasarawa	3	2	3	2	3	3	3	1	1	1	3	1	3	0	0	Recieve Support	Young Adults	3
Male	400+ L	Had Sex	Never Smoked	No longer Drink	Never used Drugs	Nasarawa	1	1	1	3	2	2	2	2	2	2	1	2	2	0	0	Recieve Support	Young Adults	3
Male	400+ L	Had Sex	Never Smoked	No longer Drink	Never used Drugs	Nasarawa	3	3	3	3	3	3	3	3	3	3	3	3	3	0	0	Recieve Support	Young Adults	3
Male	100 L	Had Sex	Never Smoked	No longer Drink	Never used Drugs	Nasarawa	3	3	2	1	1	1	3	2	2	1	2	2	2	0	1	Recieve Support	Young Adults	3
0	400+ L	Had Sex	Never Smoked	No longer Drink	Never used Drugs	Nasarawa	3	3	3	3	3	2	2	2	1	1	2	2	2	0	1	Recieve Support	Young Adults	3
0	200 L	Had Sex	Never Smoked	No longer Drink	Never used Drugs	Nasarawa	3	3	3	3	3	3	2	1	1	1	3	1	1	0	0	No Support	Young Adults	3
Male	400+ L	Had Sex	Never Smoked	Never Drank Alcohol	Never used Drugs	0	2	2	2	2	2	2	2	2	2	2	2	2	2	1	1	Recieve Support	Young Adults	1
0	100 L	0	Never Smoked	Never Drank Alcohol	Never used Drugs	0	3	3	3	3	3	3	3	1	1	3	3	1	3	0	1	Recieve Support	Adolescent	3
Male	100 L	0	Never Smoked	Never Drank Alcohol	Never used Drugs	0	2	2	1	1	2	1	1	1	1	2	3	3	3	0	1	Recieve Support	Adolescent	3
Male	100 L	Had Sex	Never Smoked	Never Drank Alcohol	Never used Drugs	Nasarawa	1	1	3	3	3	3	1	1	1	1	3	3	3	0	0	Recieve Support	Adolescent	3
0	100 L	Had Sex	Never Smoked	Never Drank Alcohol	Never used Drugs	Nasarawa	3	3	3	1	3	1	1	1	1	1	3	1	3	0	1	Recieve Support	Adolescent	3
0	100 L	0	Never Smoked	Never Drank Alcohol	Never used Drugs	0	2	2	2	2	2	2	2	2	2	2	2	2	2	0	0	Recieve Support	Adolescent	3
0	200 L	0	Never Smoked	Never Drank Alcohol	Never used Drugs	Nasarawa	3	3	3	3	3	3	2	1	1	1	3	1	2	0	0	Recieve Support	Adolescent	3
0	100 L	0	Never Smoked	Never Drank Alcohol	Never used Drugs	Nasarawa	3	1	3	3	3	3	2	3	1	3	1	1	1	1	1	Recieve Support	Adolescent	3
0	100 L	0	Never Smoked	Never Drank Alcohol	Never used Drugs	0	3	3	3	3	3	2	2	1	2	2	1	1	3	1	1	Recieve Support	Adolescent	3
0	200 L	0	Never Smoked	Never Drank Alcohol	Never used Drugs	Nasarawa	3	1	3	3	3	3	2	1	1	1	3	1	2	0	0	Recieve Support	Adolescent	3
0	100 L	Had Sex	Never Smoked	Never Drank Alcohol	Never used Drugs	Nasarawa	3	3	3	3	3	3	2	1	1	1	3	1	1	0	1	Recieve Support	Adolescent	3
Male	100 L	0	Never Smoked	Never Drank Alcohol	Never used Drugs	Nasarawa	3	3	3	3	3	3	1	1	1	1	1	1	1	0	0	Recieve Support	Adolescent	3
0	100 L	0	Never Smoked	Never Drank Alcohol	Never used Drugs	0	3	3	3	3	3	3	1	1	1	1	1	1	1	0	0	Recieve Support	Adolescent	3
0	200 L	0	Never Smoked	Never Drank Alcohol	Never used Drugs	0	1	1	1	1	1	1	1	1	1	1	3	3	3	0	0	Recieve Support	Adolescent	3
0	100 L	0	Never Smoked	Never Drank Alcohol	Never used Drugs	Nasarawa	2	2	2	2	2	2	1	1	1	1	3	1	2	0	0	Recieve Support	Adolescent	3
0	200 L	0	Never Smoked	Never Drank Alcohol	Never used Drugs	0	2	2	2	3	1	3	1	1	1	1	3	1	2	0	1	Recieve Support	Adolescent	3
Male	200 L	Had Sex	Never Smoked	Never Drank Alcohol	Never used Drugs	0	3	3	3	3	3	2	3	3	3	3	3	3	3	0	0	Recieve Support	Young Adults	3
Male	200 L	0	Never Smoked	Never Drank Alcohol	Never used Drugs	0	2	2	2	2	2	2	2	2	2	2	2	2	2	0	0	Recieve Support	Young Adults	3
0	200 L	0	Never Smoked	Never Drank Alcohol	Never used Drugs	Nasarawa	3	1	1	1	3	1	1	1	1	1	3	1	1	0	0	Recieve Support	Young Adults	3
0	100 L	Had Sex	Never Smoked	Never Drank Alcohol	Never used Drugs	Nasarawa	3	3	3	3	3	3	1	1	1	1	3	3	3	1	1	Recieve Support	Young Adults	3
0	200 L	Had Sex	Never Smoked	Never Drank Alcohol	Never used Drugs	Nasarawa	3	3	3	3	3	3	1	1	1	1	1	1	1	0	1	Recieve Support	Young Adults	3
Male	100 L	Had Sex	Never Smoked	Never Drank Alcohol	Never used Drugs	Nasarawa	3	3	3	3	3	3	3	3	3	3	3	3	3	0	0	Recieve Support	Young Adults	3
0	100 L	Had Sex	Never Smoked	Never Drank Alcohol	Never used Drugs	Nasarawa	1	1	1	3	3	1	1	1	1	1	3	3	1	1	1	Recieve Support	Young Adults	3
Male	200 L	Had Sex	Never Smoked	Never Drank Alcohol	Never used Drugs	Nasarawa	3	3	3	3	3	3	3	3	3	3	1	3	1	0	1	Recieve Support	Young Adults	3
0	300 L	0	Never Smoked	Never Drank Alcohol	Never used Drugs	Nasarawa	2	2	2	1	3	3	1	1	1	1	1	1	1	0	1	Recieve Support	Young Adults	3
Male	400+ L	Had Sex	Never Smoked	Never Drank Alcohol	Never used Drugs	Nasarawa	3	1	1	2	1	1	3	3	3	3	3	3	3	1	1	Recieve Support	Young Adults	2
0	200 L	Had Sex	Never Smoked	Never Drank Alcohol	Never used Drugs	Nasarawa	2	2	3	3	1	1	2	3	2	2	3	2	2	0	0	Recieve Support	Young Adults	3
0	200 L	Had Sex	Never Smoked	Never Drank Alcohol	Never used Drugs	Nasarawa	3	3	3	3	3	3	1	1	1	1	1	1	1	1	1	Recieve Support	Young Adults	3
Male	100 L	Had Sex	Never Smoked	Never Drank Alcohol	Never used Drugs	Nasarawa	3	3	3	3	3	3	3	3	1	3	1	2	3	1	1	Recieve Support	Young Adults	3
0	200 L	Had Sex	No longer Smoke	Never Drank Alcohol	Never used Drugs	Nasarawa	3	3	3	3	3	3	2	2	2	2	2	2	2	0	0	Recieve Support	Young Adults	2
0	400+ L	0	Never Smoked	Never Drank Alcohol	Never used Drugs	Nasarawa	3	3	3	3	3	3	1	1	1	1	3	1	2	0	0	Recieve Support	Young Adults	3
Male	400+ L	0	Never Smoked	Never Drank Alcohol	Never used Drugs	0	1	1	1	1	1	1	1	1	1	1	1	2	1	0	0	Recieve Support	Young Adults	3
Male	400+ L	0	Never Smoked	Never Drank Alcohol	Never used Drugs	Nasarawa	3	3	3	3	3	3	2	2	2	2	2	2	2	0	0	Recieve Support	Young Adults	3
0	200 L	Had Sex	Never Smoked	Never Drank Alcohol	Never used Drugs	Nasarawa	3	3	3	3	3	3	1	2	1	3	1	1	1	0	1	Recieve Support	Young Adults	3
Male	300 L	Had Sex	Never Smoked	Never Drank Alcohol	Never used Drugs	Nasarawa	3	3	3	3	3	3	1	3	3	3	1	1	1	0	0	Recieve Support	Young Adults	3
Male	100 L	Had Sex	Never Smoked	Never Drank Alcohol	Never used Drugs	0	2	3	3	2	2	2	3	3	3	3	2	2	2	0	1	Recieve Support	Adolescent	3
Male	100 L	Had Sex	Never Smoked	Never Drank Alcohol	Never used Drugs	Nasarawa	1	1	3	3	3	3	3	3	3	3	2	3	2	0	1	Recieve Support	Young Adults	2
0	400+ L	Had Sex	Never Smoked	Never Drank Alcohol	Never used Drugs	0	3	2	3	3	2	2	2	2	2	1	3	2	2	1	1	Recieve Support	Young Adults	3
Male	400+ L	Had Sex	Never Smoked	Never Drank Alcohol	Never used Drugs	0	2	2	3	3	3	3	3	3	3	3	2	3	2	1	1	Recieve Support	Young Adults	3
0	200 L	Had Sex	Never Smoked	Never Drank Alcohol	Never used Drugs	Nasarawa	3	3	3	3	3	3	1	1	1	1	3	1	1	0	1	Recieve Support	Young Adults	3
Male	400+ L	Had Sex	Never Smoked	Never Drank Alcohol	Never used Drugs	Nasarawa	2	2	2	2	2	2	2	2	3	3	1	3	3	0	0	Recieve Support	Young Adults	3
0	400+ L	0	Never Smoked	Never Drank Alcohol	Never used Drugs	Nasarawa	3	3	3	3	3	3	1	1	1	1	1	1	1	0	1	Recieve Support	Young Adults	3
Male	200 L	0	Never Smoked	Never Drank Alcohol	Never used Drugs	0	2	2	2	3	2	2	2	2	2	2	2	2	2	0	0	Recieve Support	Adolescent	3
Male	100 L	0	Never Smoked	Never Drank Alcohol	Never used Drugs	Nasarawa	3	3	1	2	2	2	3	2	2	3	3	3	2	1	0	Recieve Support	Adolescent	3
0	200 L	Had Sex	Never Smoked	Never Drank Alcohol	Never used Drugs	Nasarawa	3	3	3	3	1	3	2	1	3	2	3	3	3	0	1	No Support	Young Adults	3
0	100 L	0	Never Smoked	Never Drank Alcohol	Never used Drugs	Nasarawa	3	3	3	3	3	3	2	2	1	1	3	1	3	0	0	Recieve Support	Adolescent	3
0	100 L	Had Sex	Never Smoked	Never Drank Alcohol	Never used Drugs	Nasarawa	1	3	3	3	3	3	3	3	2	2	1	2	2	0	0	Recieve Support	Adolescent	3
0	200 L	0	Never Smoked	Never Drank Alcohol	Never used Drugs	Nasarawa	2	2	2	2	2	2	2	2	2	2	2	2	2	0	0	Recieve Support	Young Adults	3
Male	400+ L	0	Never Smoked	Never Drank Alcohol	Never used Drugs	Nasarawa	1	1	3	3	3	1	1	3	3	1	1	3	3	0	0	Recieve Support	Young Adults	3
0	100 L	Had Sex	Never Smoked	Never Drank Alcohol	Never used Drugs	Nasarawa	3	3	3	3	3	3	2	2	2	2	2	2	2	0	0	No Support	Young Adults	3
0	400+ L	Had Sex	Never Smoked	Never Drank Alcohol	Never used Drugs	0	3	3	3	3	3	3	1	1	1	1	1	1	1	0	1	Recieve Support	Young Adults	3
Male	300 L	Had Sex	Currently Smokes	Currently Drinks	Currently Drugs	0	3	3	3	3	3	1	3	2	2	1	3	3	3	0	0	Recieve Support	Young Adults	3
0	100 L	Had Sex	No longer Smoke	Currently Drinks	Currently Drugs	Nasarawa	3	3	3	2	2	3	1	1	1	1	3	3	3	1	1	Recieve Support	Young Adults	3
Male	400+ L	Had Sex	Never Smoked	Currently Drinks	Currently Drugs	0	3	3	3	3	3	3	3	3	3	3	2	3	2	0	0	Recieve Support	Young Adults	3
0	100 L	Had Sex	No longer Smoke	Currently Drinks	Currently Drugs	0	3	3	3	3	1	3	1	1	1	1	1	1	1	0	0	Recieve Support	Adolescent	3
Male	100 L	Had Sex	Currently Smokes	Currently Drinks	Currently Drugs	0	3	3	2	3	3	3	2	3	3	3	3	3	3	0	0	Recieve Support	Adolescent	3
Male	100 L	Had Sex	Never Smoked	Currently Drinks	Currently Drugs	0	3	3	3	2	1	1	3	3	3	3	3	3	3	1	0	Recieve Support	Adolescent	2
Male	400+ L	Had Sex	Currently Smokes	No longer Drink	Currently Drugs	0	2	2	2	2	2	3	2	2	2	2	1	2	2	0	0	Recieve Support	Young Adults	3
0	100 L	0	Never Smoked	Never Drank Alcohol	Currently Drugs	0	3	3	3	3	3	3	1	1	1	1	1	1	1	0	0	Recieve Support	Adolescent	3
0	100 L	Had Sex	Never Smoked	Never Drank Alcohol	Currently Drugs	0	3	3	3	3	3	3	1	1	1	1	1	1	1	0	0	Recieve Support	Adolescent	3
Male	200 L	0	Never Smoked	Never Drank Alcohol	Never used Drugs	0	2	2	2	2	2	2	1	1	1	1	2	2	2	0	0	Recieve Support	Young Adults	3
0	200 L	0	Never Smoked	Never Drank Alcohol	Never used Drugs	0	1	3	3	3	3	3	1	1	1	1	1	1	1	0	0	Recieve Support	Adolescent	3
0	200 L	Had Sex	Currently Smokes	Currently Drinks	No longer Drug	0	3	3	3	2	1	1	1	1	1	1	3	1	3	0	0	Recieve Support	Young Adults	3
Male	100 L	Had Sex	Never Smoked	Currently Drinks	No longer Drug	Nasarawa	3	3	3	3	3	3	3	2	3	3	3	3	3	0	0	Recieve Support	Young Adults	1
0	100 L	0	Never Smoked	No longer Drink	No longer Drug	0	1	1	1	1	2	1	1	3	3	1	2	3	2	0	1	Recieve Support	Adolescent	2
Male	100 L	Had Sex	Never Smoked	No longer Drink	No longer Drug	Nasarawa	3	3	3	3	3	3	3	3	3	3	3	2	2	0	1	Recieve Support	Adolescent	3
Male	100 L	Had Sex	No longer Smoke	No longer Drink	No longer Drug	Nasarawa	1	2	2	2	2	1	3	2	3	3	3	3	2	0	1	Recieve Support	Young Adults	3
Male	300 L	0	Never Smoked	Never Drank Alcohol	No longer Drug	0	1	1	1	1	1	1	1	1	1	1	1	1	1	0	0	Recieve Support	Young Adults	3
Male	400+ L	0	Never Smoked	Never Drank Alcohol	No longer Drug	Nasarawa	1	1	1	1	1	2	1	1	1	1	3	1	2	0	1	Recieve Support	Young Adults	3
Male	100 L	Had Sex	Never Smoked	Never Drank Alcohol	No longer Drug	0	1	1	1	1	1	1	3	3	3	3	3	3	3	1	1	Recieve Support	Adolescent	2
Male	100 L	0	Never Smoked	Never Drank Alcohol	No longer Drug	0	3	1	2	2	1	2	1	1	1	1	3	3	3	0	0	Recieve Support	Adolescent	3
0	300 L	0	No longer Smoke	Currently Drinks	Never used Drugs	0	2	2	1	2	2	2	1	3	3	2	2	2	2	0	0	Recieve Support	Adolescent	3
0	100 L	0	Never Smoked	Currently Drinks	Never used Drugs	Nasarawa	3	3	3	3	3	3	1	1	1	1	3	2	3	1	1	Recieve Support	Adolescent	3
Male	100 L	Had Sex	Never Smoked	Currently Drinks	Never used Drugs	Nasarawa	3	3	3	3	3	3	3	3	3	3	2	3	2	1	1	Recieve Support	Young Adults	3
Male	200 L	0	Never Smoked	Currently Drinks	Never used Drugs	Nasarawa	1	1	1	1	1	1	1	1	1	1	3	1	2	0	0	Recieve Support	Young Adults	3
0	400+ L	Had Sex	Never Smoked	Currently Drinks	Never used Drugs	0	1	1	1	1	1	1	1	1	3	1	3	1	1	0	0	Recieve Support	Young Adults	3
0	400+ L	Had Sex	No longer Smoke	Currently Drinks	Never used Drugs	Nasarawa	1	1	3	3	3	3	3	3	3	3	1	3	3	0	0	Recieve Support	Young Adults	3
Male	400+ L	Had Sex	Never Smoked	Currently Drinks	Never used Drugs	Nasarawa	3	3	3	3	3	3	2	3	3	3	1	2	2	1	0	Recieve Support	Young Adults	2
Male	400+ L	Had Sex	Never Smoked	Currently Drinks	Never used Drugs	Nasarawa	3	3	3	3	3	3	3	3	3	3	3	3	3	0	0	Recieve Support	Young Adults	3
0	100 L	Had Sex	Never Smoked	Currently Drinks	Never used Drugs	Nasarawa	3	3	3	3	3	2	2	2	1	2	3	2	3	0	1	Recieve Support	Young Adults	3
0	400+ L	Had Sex	Never Smoked	Currently Drinks	Never used Drugs	0	3	3	3	3	3	3	3	3	1	3	3	3	3	0	0	Recieve Support	Young Adults	3
0	300 L	Had Sex	Never Smoked	Currently Drinks	Never used Drugs	Nasarawa	3	3	3	3	3	3	2	1	1	1	2	2	2	0	1	Recieve Support	Young Adults	3
Male	400+ L	0	Never Smoked	Currently Drinks	Never used Drugs	0	3	3	3	3	3	1	2	2	2	2	2	3	3	0	0	No Support	Young Adults	2
Male	100 L	0	No longer Smoke	No longer Drink	Never used Drugs	Nasarawa	1	1	1	1	1	1	1	1	1	1	3	1	3	0	0	Recieve Support	Adolescent	3
0	200 L	0	No longer Smoke	No longer Drink	Never used Drugs	0	2.2	2	3	3	3	3	2	1	1	1	3	1	3	0	1	Recieve Support	Adolescent	3
0	100 L	0	Never Smoked	No longer Drink	Never used Drugs	Nasarawa	2	2	2	2	2	2	2	2	2	2	2	2	2	0	0	Recieve Support	Adolescent	3
Male	100 L	0	Never Smoked	No longer Drink	Never used Drugs	Nasarawa	1	2	2	2	2	3	2	2	2	2	2	2	2	0	0	Recieve Support	Adolescent	3
0	400+ L	0	Never Smoked	No longer Drink	Never used Drugs	0	3	3	3	3	3	3	1	1	1	1	3	1	1	0	0	Recieve Support	Adolescent	3
Male	300 L	Had Sex	Never Smoked	No longer Drink	Never used Drugs	0	2	2	3	3	2	1	3	2	1	3	3	2	3	0	1	Recieve Support	Young Adults	2
Male	300 L	Had Sex	Never Smoked	No longer Drink	Never used Drugs	Nasarawa	3	3	3	3	3	3	3	2	2	3	3	3	2	1	1	Recieve Support	Young Adults	3
Male	100 L	Had Sex	Never Smoked	No longer Drink	Never used Drugs	Nasarawa	3	3	3	3	3	3	1	1	1	1	3	3	3	0	0	Recieve Support	Young Adults	3
Male	100 L	0	Never Smoked	No longer Drink	Never used Drugs	Nasarawa	1	1	1	1	1	1	1	1	1	1	3	1	3	0	1	Recieve Support	Young Adults	3
0	300 L	Had Sex	Never Smoked	No longer Drink	Never used Drugs	Nasarawa	3	3	3	3	3	3	2	2	2	1	3	1	2	1	1	Recieve Support	Young Adults	3
Male	300 L	Had Sex	Never Smoked	No longer Drink	Never used Drugs	Nasarawa	3	1	3	3	3	3	1	1	3	3	3	1	3	0	0	Recieve Support	Young Adults	3
Male	400+ L	Had Sex	Never Smoked	No longer Drink	Never used Drugs	Nasarawa	1	1	1	3	1	1	3	3	3	3	3	3	3	1	1	Recieve Support	Young Adults	3
0	200 L	0	Never Smoked	No longer Drink	Never used Drugs	0	3	3	3	3	3	3	2	1	1	1	3	2	2	0	1	Recieve Support	Adolescent	2
Male	100 L	0	Never Smoked	No longer Drink	Never used Drugs	0	2	3	3	3	3	3	2	2	2	2	2	2	1	1	1	Recieve Support	Adolescent	3
0	100 L	Had Sex	No longer Smoke	No longer Drink	Never used Drugs	0	3	3	3	3	3	3	3	3	3	1	3	3	3	0	0	Recieve Support	Young Adults	2
Male	100 L	Had Sex	Never Smoked	No longer Drink	Never used Drugs	Nasarawa	3	3	3	3	3	3	2	2	2	2	2	2	2	0	0	Recieve Support	Young Adults	2
0	300 L	Had Sex	Never Smoked	No longer Drink	Never used Drugs	Nasarawa	3	2	3	3	3	1	1	1	1	1	2	1	1	0	0	Recieve Support	Young Adults	3
0	100 L	0	Never Smoked	Never Drank Alcohol	Never used Drugs	0	1	3	1	3	3	3	1	1	1	1	1	1	1	0	0	Recieve Support	Adolescent	3
0	100 L	0	Never Smoked	Never Drank Alcohol	Never used Drugs	0	3	3	3	3	3	3	2	1	2	1	3	1	3	0	1	Recieve Support	Adolescent	3
0	100 L	0	Never Smoked	Never Drank Alcohol	Never used Drugs	0	2	2	1	2	2	3	1	2	1	3	2	1	2	0	1	Recieve Support	Adolescent	3
0	100 L	0	Never Smoked	Never Drank Alcohol	Never used Drugs	Nasarawa	3	3	3	3	3	3	1	1	1	1	3	1	1	0	1	Recieve Support	Adolescent	2
0	100 L	0	Never Smoked	Never Drank Alcohol	Never used Drugs	Nasarawa	3	3	3	3	3	3	1	1	1	1	3	1	3	0	1	Recieve Support	Adolescent	3
Male	100 L	0	Never Smoked	Never Drank Alcohol	Never used Drugs	0	2	2	2	2	2	2	2	2	2	2	2	2	2	0	0	Recieve Support	Adolescent	2
0	100 L	0	Never Smoked	Never Drank Alcohol	Never used Drugs	Nasarawa	2	3	2	2	2	2	3	2	2	2	2	1	2	0	1	Recieve Support	Adolescent	3
0	100 L	0	Never Smoked	Never Drank Alcohol	Never used Drugs	Nasarawa	2	2	2	2	2	2	1	1	1	1	1	1	2	0	1	Recieve Support	Adolescent	3
0	200 L	0	Never Smoked	Never Drank Alcohol	Never used Drugs	0	1	1	1	1	1	1	1	1	1	1	3	1	1	0	0	Recieve Support	Adolescent	2
Male	100 L	Had Sex	Never Smoked	Never Drank Alcohol	Never used Drugs	0	2	3	3	2	3	1	3	3	3	2	3	3	3	0	0	Recieve Support	Adolescent	2
0	100 L	0	Never Smoked	Never Drank Alcohol	Never used Drugs	Nasarawa	1	1	1	1	1	1	1	1	1	1	3	1	3	0	0	Recieve Support	Adolescent	3
0	100 L	Had Sex	Never Smoked	Never Drank Alcohol	Never used Drugs	0	1	1	1	3	3	3	3	1	2	3	3	1	3	0	1	Recieve Support	Adolescent	3
0	200 L	0	Never Smoked	Never Drank Alcohol	Never used Drugs	Nasarawa	3	3	3	3	3	3	1	1	1	1	3	1	3	0	0	Recieve Support	Adolescent	3
0	100 L	Had Sex	Never Smoked	Never Drank Alcohol	Never used Drugs	Nasarawa	1	1	2	2	1	2	1	1	1	3	1	1	3	0	1	Recieve Support	Adolescent	3
Male	100 L	Had Sex	Never Smoked	Never Drank Alcohol	Never used Drugs	0	2	2	3	3	2	1	1	1	1	1	1	3	2	0	0	Recieve Support	Adolescent	3
Male	100 L	Had Sex	Never Smoked	Never Drank Alcohol	Never used Drugs	Nasarawa	2	2	1	2	2	2	2	3	2	3	2	2	2	1	1	Recieve Support	Adolescent	3
0	100 L	0	Never Smoked	Never Drank Alcohol	Never used Drugs	0	2	2	2	2	2	2	2	2	2	2	2	2	2	0	1	Recieve Support	Adolescent	3
0	100 L	0	Never Smoked	Never Drank Alcohol	Never used Drugs	Nasarawa	2	2	2	2	2	2	1	1	1	1	3	1	2	0	0	Recieve Support	Adolescent	3
0	200 L	Had Sex	Never Smoked	Never Drank Alcohol	Never used Drugs	Nasarawa	3	3	3	3	2	3	1	1	1	1	3	1	2	0	1	Recieve Support	Adolescent	3
0	100 L	0	Never Smoked	Never Drank Alcohol	Never used Drugs	Nasarawa	3	3	3	3	3	3	2	2	1	2	3	1	2	0	0	Recieve Support	Adolescent	3
0	200 L	Had Sex	Never Smoked	Never Drank Alcohol	Never used Drugs	Nasarawa	2	2	2	2	2	2	2	1	1	2	2	1	2	0	0	Recieve Support	Adolescent	3
0	100 L	0	Never Smoked	Never Drank Alcohol	Never used Drugs	0	2	2	3	3	2	2	2	2	2	2	2	1	2	0	1	Recieve Support	Adolescent	3
0	100 L	0	Never Smoked	Never Drank Alcohol	Never used Drugs	Nasarawa	1	1	1	1	2	3	1	1	1	1	3	1	1	0	1	Recieve Support	Adolescent	3
0	100 L	0	Never Smoked	Never Drank Alcohol	Never used Drugs	0	1	1	1	1	1	2	1	1	1	1	2	1	1	0	0	Recieve Support	Adolescent	3
Male	100 L	0	Never Smoked	Never Drank Alcohol	Never used Drugs	Nasarawa	3	3	3	3	3	3	1	1	1	1	1	1	1	0	1	Recieve Support	Adolescent	3
Male	100 L	0	Never Smoked	Never Drank Alcohol	Never used Drugs	Nasarawa	3	3	3	3	3	3	1	1	1	1	1	1	1	0	0	Recieve Support	Adolescent	3
0	200 L	0	Never Smoked	Never Drank Alcohol	Never used Drugs	Nasarawa	3	3	3	3	3	3	1	1	1	1	1	1	1	0	1	Recieve Support	Adolescent	2
Male	200 L	0	Never Smoked	Never Drank Alcohol	Never used Drugs	Nasarawa	2	2	1	3	2	3	3	3	3	3	1	3	3	0	0	Recieve Support	Adolescent	3
Male	100 L	0	Never Smoked	Never Drank Alcohol	Never used Drugs	Nasarawa	2	2	2	2	2	2	2	2	1	1	3	2	3	0	0	Recieve Support	Adolescent	3
Male	100 L	0	Never Smoked	Never Drank Alcohol	Never used Drugs	Nasarawa	1	1	1	1	1	1	1	1	1	1	3	1	3	0	1	Recieve Support	Adolescent	3
Male	100 L	Had Sex	Never Smoked	Never Drank Alcohol	Never used Drugs	Nasarawa	3	3	1	1	3	3	1	1	1	1	3	1	3	0	0	Recieve Support	Adolescent	3
0	200 L	0	Never Smoked	Never Drank Alcohol	Never used Drugs	0	3	3	3	3	3	3	1	1	1	1	3	1	3	0	0	Recieve Support	Adolescent	3
0	100 L	Had Sex	Never Smoked	Never Drank Alcohol	Never used Drugs	Nasarawa	3	3	3	1	1	1	3	1	1	2	3	2	2	0	1	Recieve Support	Adolescent	2
Male	100 L	0	Never Smoked	Never Drank Alcohol	Never used Drugs	0	1	1	3	2	3	2	2	2	2	2	3	2	2	0	1	Recieve Support	Adolescent	3
Male	100 L	0	Never Smoked	Never Drank Alcohol	Never used Drugs	Nasarawa	2	2	3	3	2	2	2	1	1	3	3	1	2	0	0	Recieve Support	Adolescent	3
0	300 L	Had Sex	Never Smoked	Never Drank Alcohol	Never used Drugs	0	1	1	1	2	1	1	1	1	1	1	3	1	1	0	0	Recieve Support	Adolescent	2
Male	200 L	0	Never Smoked	Never Drank Alcohol	Never used Drugs	Nasarawa	3	3	3	3	3	3	1	1	1	1	3	1	1	0	0	Recieve Support	Adolescent	3
Male	100 L	0	Never Smoked	Never Drank Alcohol	Never used Drugs	Nasarawa	3	3	3	3	3	3	1	1	1	1	1	1	1	0	0	Recieve Support	Adolescent	2
0	100 L	Had Sex	Never Smoked	Never Drank Alcohol	Never used Drugs	Nasarawa	3	3	3	3	3	3	1	1	1	1	1	1	1	0	1	Recieve Support	Adolescent	3
Male	200 L	Had Sex	Never Smoked	Never Drank Alcohol	Never used Drugs	0	2	2	2	2	2	2	2	2	2	2	2	3	2	0	1	Recieve Support	Young Adults	2
0	400+ L	0	Currently Smokes	Never Drank Alcohol	Never used Drugs	0	2	2	1	2	1	2	3	3	3	3	2	2	2	0	1	Recieve Support	Young Adults	2
Male	300 L	Had Sex	Never Smoked	Never Drank Alcohol	Never used Drugs	0	2	2	2	2	2	2	2	2	2	2	2	2	2	0	0	Recieve Support	Young Adults	3
Male	200 L	Had Sex	Never Smoked	Never Drank Alcohol	Never used Drugs	0	1	1	3	3	3	1	3	3	3	3	1	3	1	1	0	Recieve Support	Young Adults	3
Male	100 L	Had Sex	Never Smoked	Never Drank Alcohol	Never used Drugs	0	1	1	1	1	1	1	1	1	1	1	1	1	1	1	1	Recieve Support	Young Adults	3
0	400+ L	0	Never Smoked	Never Drank Alcohol	Never used Drugs	0	3	3	3	3	3	3	2	1	1	1	1	1	1	0	1	Recieve Support	Young Adults	3
0	200 L	Had Sex	Never Smoked	Never Drank Alcohol	Never used Drugs	Nasarawa	3	3	3	2	3	2	1	3	3	3	3	3	3	0	1	Recieve Support	Young Adults	3
0	400+ L	0	Never Smoked	Never Drank Alcohol	Never used Drugs	0	3	3	1	3	3	3	3	3	3	3	3	1	3	0	0	Recieve Support	Young Adults	3
Male	200 L	0	Never Smoked	Never Drank Alcohol	Never used Drugs	Nasarawa	3	3	3	3	3	3	1	1	1	1	3	1	3	0	0	Recieve Support	Young Adults	3
Male	100 L	Had Sex	Never Smoked	Never Drank Alcohol	Never used Drugs	Nasarawa	2	2	2	2	2	2	2	2	2	2	2	2	2	0	1	Recieve Support	Young Adults	3
0	200 L	Had Sex	Never Smoked	Never Drank Alcohol	Never used Drugs	Nasarawa	3	3	3	3	2	2	1	1	1	1	1	2	1	0	0	Recieve Support	Young Adults	3
Male	100 L	0	Never Smoked	Never Drank Alcohol	Never used Drugs	Nasarawa	3	1	3	2	1	1	2	1	1	1	2	1	1	0	0	Recieve Support	Young Adults	3
0	400+ L	0	Never Smoked	Never Drank Alcohol	Never used Drugs	Nasarawa	3	3	1	1	1	3	1	1	1	1	1	1	1	0	0	Recieve Support	Young Adults	3
0	100 L	0	Never Smoked	Never Drank Alcohol	Never used Drugs	Nasarawa	3	3	3	3	3	3	1	1	1	1	1	1	1	0	0	Recieve Support	Young Adults	3
0	400+ L	Had Sex	Never Smoked	Never Drank Alcohol	Never used Drugs	Nasarawa	3	3	3	3	3	3	1	1	1	1	1	1	1	0	1	Recieve Support	Young Adults	3
Male	200 L	0	Never Smoked	Never Drank Alcohol	Never used Drugs	Nasarawa	3	3	3	3	3	3	1	1	1	1	3	1	3	0	0	Recieve Support	Young Adults	3
Male	400+ L	0	Currently Smokes	Never Drank Alcohol	Never used Drugs	0	1	3	1	1	1	2	2	2	2	3	2	2	2	0	0	Recieve Support	Young Adults	3
0	400+ L	Had Sex	Never Smoked	Never Drank Alcohol	Never used Drugs	Nasarawa	3	2	1	2	2	2	2	1	1	1	2	2	2	0	1	Recieve Support	Young Adults	3
Male	400+ L	0	Never Smoked	Never Drank Alcohol	Never used Drugs	0	2	2	2	2	2	2	2	2	2	2	2	2	2	1	0	Recieve Support	Young Adults	3
Male	300 L	0	Never Smoked	Never Drank Alcohol	Never used Drugs	Nasarawa	2	2	2	2	2	2	1	2	2	1	2	2	2	0	1	Recieve Support	Young Adults	3
0	100 L	Had Sex	Never Smoked	Never Drank Alcohol	Never used Drugs	Nasarawa	3	3	3	3	3	3	2	2	2	2	2	2	2	0	1	Recieve Support	Young Adults	2
Male	100 L	Had Sex	Never Smoked	Never Drank Alcohol	Never used Drugs	Nasarawa	1	1	1	1	2	3	1	1	1	1	1	2	2	0	0	Recieve Support	Young Adults	3
0	400+ L	Had Sex	Never Smoked	Never Drank Alcohol	Never used Drugs	Nasarawa	3	3	1	3	1	3	1	1	1	1	3	1	1	0	1	Recieve Support	Young Adults	3
0	100 L	0	Never Smoked	Never Drank Alcohol	Never used Drugs	Nasarawa	1	1	1	2	2	1	1	1	1	1	2	1	1	0	0	Recieve Support	Young Adults	3
0	400+ L	Had Sex	Never Smoked	Never Drank Alcohol	Never used Drugs	0	3	3	3	3	3	3	3	2	3	3	3	2	3	0	0	Recieve Support	Young Adults	1
0	300 L	Had Sex	Never Smoked	Never Drank Alcohol	Never used Drugs	Nasarawa	2	1	3	2	2	1	3	3	3	3	2	2	2	0	1	Recieve Support	Young Adults	3
0	200 L	Had Sex	Never Smoked	Never Drank Alcohol	Never used Drugs	Nasarawa	2	3	3	3	2	3	3	2	2	2	2	2	2	0	1	Recieve Support	Young Adults	3
0	200 L	Had Sex	Never Smoked	Never Drank Alcohol	Never used Drugs	Nasarawa	2	2	2	2	2	2	2	2	2	2	3	1	2	0	1	Recieve Support	Young Adults	3
Male	200 L	Had Sex	Never Smoked	Never Drank Alcohol	Never used Drugs	Nasarawa	3	1	3	1	1	3	1	1	1	1	3	1	3	0	0	Recieve Support	Young Adults	3
0	100 L	Had Sex	Never Smoked	Never Drank Alcohol	Never used Drugs	Nasarawa	3	3	3	3	3	3	2	1	1	2	3	2	2	0	1	Recieve Support	Young Adults	3
0	200 L	Had Sex	Never Smoked	Never Drank Alcohol	Never used Drugs	Nasarawa	3	3	3	3	3	3	1	1	1	1	2	2	2	0	1	Recieve Support	Young Adults	3
Male	300 L	Had Sex	Never Smoked	Never Drank Alcohol	Never used Drugs	Nasarawa	3	3	3	3	3	3	3	3	2	3	3	1	3	0	1	Recieve Support	Young Adults	3
0	400+ L	Had Sex	Never Smoked	Never Drank Alcohol	Never used Drugs	Nasarawa	2	3	3	3	3	3	3	1	1	1	3	1	1	0	1	Recieve Support	Young Adults	3
Male	400+ L	Had Sex	Never Smoked	Never Drank Alcohol	Never used Drugs	Nasarawa	3	3	3	3	3	3	1	1	1	1	3	1	1	0	1	Recieve Support	Young Adults	3
Male	300 L	0	Never Smoked	Never Drank Alcohol	Never used Drugs	Nasarawa	2	2	2	2	2	2	1	1	1	1	3	1	3	0	0	Recieve Support	Young Adults	3
Male	300 L	Had Sex	Never Smoked	Never Drank Alcohol	Never used Drugs	Nasarawa	1	2	3	3	2	2	2	1	2	3	3	3	3	0	1	Recieve Support	Young Adults	3
0	100 L	0	Never Smoked	Never Drank Alcohol	Never used Drugs	0	2	2	2	3	3	2	2	2	1	1	3	1	2	0	0	Recieve Support	Adolescent	3
0	100 L	Had Sex	Never Smoked	Never Drank Alcohol	Never used Drugs	0	1	1	1	2	2	1	1	1	1	1	1	2	2	0	1	Recieve Support	Adolescent	3
Male	100 L	0	Never Smoked	Never Drank Alcohol	Never used Drugs	0	1	3	3	3	3	3	1	3	3	3	2	3	3	1	1	Recieve Support	Adolescent	2
0	100 L	Had Sex	Never Smoked	Never Drank Alcohol	Never used Drugs	Nasarawa	2	2	3	3	2	3	3	3	3	3	3	2	3	0	1	Recieve Support	Adolescent	3
0	100 L	0	Never Smoked	Never Drank Alcohol	Never used Drugs	0	2	2	2	2	2	2	2	2	2	2	2	2	2	0	1	Recieve Support	Adolescent	3
0	200 L	0	Never Smoked	Never Drank Alcohol	Never used Drugs	0	1	1	1	1	1	3	1	1	1	1	1	2	1	0	0	Recieve Support	Adolescent	3
Male	100 L	0	Never Smoked	Never Drank Alcohol	Never used Drugs	Nasarawa	1	1	1	3	3	3	1	1	1	1	3	1	1	1	1	Recieve Support	Adolescent	3
Male	200 L	0	Never Smoked	Never Drank Alcohol	Never used Drugs	0	1	2	1	2	2	3	3	3	2	1	3	2	2	0	0	Recieve Support	Young Adults	3
Male	300 L	Had Sex	Never Smoked	Never Drank Alcohol	Never used Drugs	Nasarawa	2	3	3	3	2	2	2	2	2	2	3	2	3	0	1	Recieve Support	Young Adults	3
Male	200 L	Had Sex	Never Smoked	Never Drank Alcohol	Never used Drugs	Nasarawa	3	3	3	3	3	3	2	2	2	3	2	2	2	0	0	Recieve Support	Young Adults	3
0	100 L	Had Sex	Never Smoked	Never Drank Alcohol	Never used Drugs	Nasarawa	3	3	3	3	3	3	1	1	1	1	3	1	1	1	1	Recieve Support	Young Adults	3
Male	200 L	Had Sex	Never Smoked	Never Drank Alcohol	Never used Drugs	0	3	3	3	3	3	3	3	3	3	3	3	3	3	0	1	Recieve Support	Young Adults	3
0	300 L	Had Sex	Never Smoked	Never Drank Alcohol	Never used Drugs	Nasarawa	3	3	3	3	3	3	2	2	2	2	2	2	2	0	1	Recieve Support	Young Adults	3
Male	400+ L	0	Never Smoked	Never Drank Alcohol	Never used Drugs	Nasarawa	3	3	3	3	3	3	1	3	1	1	3	1	3	0	0	Recieve Support	Young Adults	2
0	100 L	0	Never Smoked	Never Drank Alcohol	Never used Drugs	Nasarawa	3	3	3	3	3	3	1	1	1	1	3	1	3	0	1	Recieve Support	Adolescent	2
Male	100 L	0	Never Smoked	Never Drank Alcohol	Never used Drugs	Nasarawa	3	2	3	3	3	3	1	3	1	3	1	3	2	0	0	Recieve Support	Adolescent	3
Male	100 L	0	Never Smoked	Never Drank Alcohol	Never used Drugs	Nasarawa	3	3	3	3	3	3	1	1	1	1	3	1	3	0	0	Recieve Support	Young Adults	3
Male	100 L	0	Never Smoked	Never Drank Alcohol	Never used Drugs	Nasarawa	3	3	3	3	3	3	1	1	1	1	3	1	3	0	0	Recieve Support	Young Adults	3
Male	400+ L	0	No longer Smoke	Never Drank Alcohol	Never used Drugs	Nasarawa	3	3	3	3	3	3	1	1	1	1	3	1	1	0	1	Recieve Support	Young Adults	3
0	300 L	0	Never Smoked	Never Drank Alcohol	Never used Drugs	Nasarawa	1	1	1	1	1	1	1	1	1	1	1	1	1	0	1	Recieve Support	Young Adults	3
Male	200 L	0	Never Smoked	Never Drank Alcohol	Never used Drugs	0	3	3	2	2	3	3	2	1	1	1	1	1	3	0	1	Recieve Support	Young Adults	3
Male	400+ L	Had Sex	Never Smoked	Never Drank Alcohol	Never used Drugs	Nasarawa	3	3	3	3	3	3	3	3	2	3	3	3	3	0	1	Recieve Support	Young Adults	3
Male	300 L	0	Never Smoked	Never Drank Alcohol	Never used Drugs	Nasarawa	1	1	1	3	2	2	2	2	3	2	3	3	3	0	0	Recieve Support	Young Adults	3
Male	300 L	0	Never Smoked	Never Drank Alcohol	Never used Drugs	0	2	1	2	3	2	2	2	3	2	2	2	2	1	0	0	Recieve Support	Young Adults	3
Male	400+ L	Had Sex	Never Smoked	Never Drank Alcohol	Never used Drugs	0	1	1	1	2	1	1	3	3	3	3	3	3	3	0	1	Recieve Support	Young Adults	3
Male	400+ L	Had Sex	Never Smoked	Never Drank Alcohol	Never used Drugs	0	2	2	2	2	3	2	1	2	1	1	3	3	3	0	0	Recieve Support	Young Adults	3
0	100 L	0	Never Smoked	Never Drank Alcohol	Never used Drugs	0	3	3	3	3	3	3	1	1	1	1	1	1	1	1	0	Recieve Support	Adolescent	3
Male	100 L	0	Never Smoked	Never Drank Alcohol	Never used Drugs	0	3	1	3	3	3	3	3	1	1	1	3	1	2	0	1	Recieve Support	Adolescent	3
Male	100 L	0	Never Smoked	Never Drank Alcohol	Never used Drugs	Nasarawa	3	2	3	3	2	2	1	1	1	1	3	1	2	0	0	No Support	Young Adults	3
Male	100 L	0	Never Smoked	Never Drank Alcohol	Never used Drugs	0	1	1	2	3	3	2	1	1	1	1	2	2	2	0	0	Recieve Support	Adolescent	3
0	400+ L	Had Sex	Never Smoked	Never Drank Alcohol	Never used Drugs	Nasarawa	2	2	2	2	2	2	1	1	1	1	2	1	2	0	0	Recieve Support	Young Adults	3
Male	200 L	Had Sex	Never Smoked	Never Drank Alcohol	Never used Drugs	Nasarawa	3	3	3	3	3	3	1	1	1	1	3	1	2	0	0	Recieve Support	Adolescent	3
0	100 L	0	Never Smoked	Never Drank Alcohol	Never used Drugs	0	3	3	3	3	3	3	1	1	1	1	1	1	1	0	0	Recieve Support	Adolescent	3
0	100 L	Had Sex	Never Smoked	Never Drank Alcohol	Never used Drugs	Nasarawa	3	3	1	3	3	3	1	1	1	1	3	1	3	0	0	Recieve Support	Young Adults	3
0	300 L	0	Never Smoked	Never Drank Alcohol	Never used Drugs	0	2	2	1	2	1	2	1	1	1	1	3	2	2	0	1	Recieve Support	Young Adults	3
Male	400+ L	0	Never Smoked	Never Drank Alcohol	Never used Drugs	Nasarawa	2	2	2	2	2	2	2	1	2	2	2	2	2	0	0	Recieve Support	Young Adults	3
0	200 L	Had Sex	Never Smoked	Never Drank Alcohol	Never used Drugs	Nasarawa	3	3	3	3	3	3	1	1	1	1	1	1	1	0	0	No Support	Young Adults	3
0	400+ L	Had Sex	Never Smoked	Never Drank Alcohol	Never used Drugs	Nasarawa	3	3	3	3	3	3	1	1	1	1	3	1	1	0	0	Recieve Support	Young Adults	3
0	300 L	Had Sex	Never Smoked	Never Drank Alcohol	Never used Drugs	Nasarawa	3	3	3	3	1	3	2	1	1	2	3	2	2	0	0	Recieve Support	Young Adults	2
0	100 L	Had Sex	No longer Smoke	Currently Drinks	No longer Drug	0	3	3	3	3	3	3	3	3	3	3	1	3	3	0	0	Recieve Support	Adolescent	3
Male	400+ L	Had Sex	Currently Smokes	Currently Drinks	No longer Drug	0	3	3	3	3	3	3	3	1	1	2	3	2	3	1	1	Recieve Support	Young Adults	2
0	400+ L	Had Sex	No longer Smoke	No longer Drink	No longer Drug	Nasarawa	3	3	1	3	3	3	1	1	1	1	3	1	3	0	0	Recieve Support	Young Adults	3
0	300 L	Had Sex	Never Smoked	Currently Drinks	Never used Drugs	0	3	3	3	3	3	3	3	3	3	3	3	3	3	0	0	Recieve Support	Adolescent	3
0	100 L	Had Sex	No longer Smoke	Currently Drinks	Never used Drugs	0	2	2	2	2	2	2	2	2	2	2	2	2	2	0	1	Recieve Support	Young Adults	2
Male	400+ L	Had Sex	Never Smoked	Never Drank Alcohol	Never used Drugs	0	1	3	3	3	2	1	3	1	3	1	1	3	1	1	1	Recieve Support	Young Adults	3
Male	400+ L	Had Sex	Never Smoked	Never Drank Alcohol	Never used Drugs	0	2	2	3	3	2	2	3	3	2	3	2	3	2	1	1	Recieve Support	Young Adults	2
0	400+ L	Had Sex	Currently Smokes	Currently Drinks	Currently Drugs	0	3	1	2	3	3	1	2	1	1	1	2	1	2	0	1	Recieve Support	Young Adults	3
Male	400+ L	Had Sex	Currently Smokes	Currently Drinks	Currently Drugs	0	2	3	3	3	3	1	3	3	3	3	3	2	3	0	1	Recieve Support	Young Adults	2
0	100 L	Had Sex	Never Smoked	Never Drank Alcohol	No longer Drug	0	3	3	3	3	3	3	1	1	1	1	1	1	1	0	1	Recieve Support	Adolescent	3
Male	100 L	Had Sex	Never Smoked	Currently Drinks	Never used Drugs	0	2	3	3	2	1	2	3	3	2	3	1	2	2	0	0	Recieve Support	Adolescent	2
0	100 L	Had Sex	Never Smoked	No longer Drink	Never used Drugs	Nasarawa	3	3	3	3	3	3	2	3	3	2	3	2	3	0	1	Recieve Support	Young Adults	2
Male	400+ L	Had Sex	Never Smoked	Never Drank Alcohol	Never used Drugs	0	2	2	2	3	3	2	1	1	1	1	2	3	3	0	1	Recieve Support	Young Adults	3
0	100 L	Had Sex	Never Smoked	Never Drank Alcohol	Never used Drugs	0	3	3	3	3	3	1	1	1	1	1	1	3	3	0	1	Recieve Support	Adolescent	3
0	200 L	Had Sex	Never Smoked	Never Drank Alcohol	Never used Drugs	0	3	3	1	2	1	1	2	1	1	3	3	3	3	1	1	Recieve Support	Adolescent	2
Male	100 L	Had Sex	Never Smoked	Never Drank Alcohol	Never used Drugs	0	3	3	3	3	3	3	2	2	3	3	2	2	2	0	1	Recieve Support	Adolescent	3
0	100 L	Had Sex	Never Smoked	Never Drank Alcohol	Never used Drugs	Nasarawa	3	3	3	3	1	1	3	1	3	3	3	3	3	1	1	Recieve Support	Young Adults	3
Male	100 L	Had Sex	Currently Smokes	Currently Drinks	Currently Drugs	0	1	1	1	2	2	2	1	1	1	3	2	2	2	0	0	Recieve Support	Young Adults	3
Male	300 L	Had Sex	Currently Smokes	Currently Drinks	Currently Drugs	0	1	2	3	3	3	1	3	3	3	3	3	3	2	0	0	Recieve Support	Young Adults	3
Male	200 L	Had Sex	Currently Smokes	No longer Drink	No longer Drug	Nasarawa	3	3	3	3	2	3	3	3	2	2	1	3	1	0	1	Recieve Support	Young Adults	3
Male	400+ L	Had Sex	Never Smoked	Currently Drinks	Never used Drugs	Nasarawa	1	1	1	3	3	3	3	3	3	3	3	3	3	1	1	Recieve Support	Young Adults	1
0	200 L	Had Sex	Never Smoked	No longer Drink	Never used Drugs	Nasarawa	3	3	3	3	3	2	1	1	1	1	3	1	3	0	0	Recieve Support	Young Adults	3
0	400+ L	Had Sex	Never Smoked	No longer Drink	Never used Drugs	Nasarawa	3	3	3	3	3	2	3	1	3	3	3	2	2	0	0	Recieve Support	Young Adults	3
0	200 L	Had Sex	Never Smoked	Never Drank Alcohol	Never used Drugs	0	3	3	3	3	3	3	1	1	1	1	1	1	1	0	1	Recieve Support	Adolescent	3
Male	400+ L	Had Sex	Never Smoked	Never Drank Alcohol	Never used Drugs	0	3	2	2	2	2	2	2	2	2	1	2	2	2	0	1	Recieve Support	Young Adults	3
0	200 L	Had Sex	Never Smoked	Never Drank Alcohol	Never used Drugs	Nasarawa	1	1	1	2	1	2	2	1	1	1	3	2	2	0	1	Recieve Support	Young Adults	3
Male	200 L	Had Sex	Never Smoked	Never Drank Alcohol	Never used Drugs	0	3	3	3	3	3	3	3	3	3	3	1	3	3	0	0	Recieve Support	Young Adults	3
Male	300 L	Had Sex	Never Smoked	Never Drank Alcohol	Never used Drugs	Nasarawa	1	1	1	2	3	1	2	1	1	1	3	1	2	0	0	Recieve Support	Young Adults	2
Male	300 L	Had Sex	Currently Smokes	Currently Drinks	Currently Drugs	Nasarawa	1	1	1	1	1	2	3	3	3	3	3	3	2	1	1	Recieve Support	Young Adults	2
Male	200 L	Had Sex	Currently Smokes	Currently Drinks	Currently Drugs	0	1	1	3	3	3	3	3	3	3	3	1	3	3	1	1	Recieve Support	Young Adults	3
0	300 L	Had Sex	No longer Smoke	Currently Drinks	No longer Drug	0	2	2	2	3	3	1	3	3	3	3	2	3	3	0	1	Recieve Support	Young Adults	3
Male	300 L	Had Sex	Never Smoked	Currently Drinks	Never used Drugs	Nasarawa	1	3	3	3	1	3	3	1	3	3	1	2	2	0	0	Recieve Support	Young Adults	3
Male	300 L	Had Sex	Never Smoked	Currently Drinks	Never used Drugs	Nasarawa	3	3	3	3	3	3	3	3	3	3	1	3	3	0	0	Recieve Support	Young Adults	3
Male	300 L	Had Sex	Never Smoked	Currently Drinks	Never used Drugs	0	3	3	2	3	3	2	3	3	2	3	2	3	2	0	1	Recieve Support	Young Adults	3
0	200 L	Had Sex	Never Smoked	No longer Drink	Never used Drugs	Nasarawa	1	1	1	2	2	1	1	1	1	1	2	1	2	0	0	Recieve Support	Young Adults	3
0	400+ L	Had Sex	Never Smoked	No longer Drink	Never used Drugs	Nasarawa	3	3	3	3	3	3	3	1	3	3	3	3	3	0	0	No Support	Young Adults	3
0	100 L	Had Sex	Never Smoked	Never Drank Alcohol	Never used Drugs	0	2	3	3	3	3	2	2	2	1	1	2	2	2	1	1	Recieve Support	Young Adults	3
Male	200 L	Had Sex	Never Smoked	Never Drank Alcohol	Never used Drugs	0	1	1	1	1	1	1	1	1	1	1	1	3	3	0	0	Recieve Support	Adolescent	3
0	200 L	Had Sex	Never Smoked	Never Drank Alcohol	Never used Drugs	0	3	1	1	1	1	1	2	1	1	1	3	1	3	0	0	Recieve Support	Adolescent	2
Male	400+ L	Had Sex	Never Smoked	Never Drank Alcohol	Never used Drugs	0	2	2	2	3	1	2	1	1	1	1	3	2	2	0	1	Recieve Support	Young Adults	3
Male	300 L	Had Sex	Never Smoked	Never Drank Alcohol	Never used Drugs	0	2	2	2	2	2	2	1	1	1	1	2	1	2	0	0	No Support	Young Adults	3
Male	400+ L	Had Sex	Never Smoked	Never Drank Alcohol	Never used Drugs	0	3	3	2	1	3	1	1	1	1	1	3	3	3	0	0	Recieve Support	Young Adults	3
0	200 L	Had Sex	Never Smoked	Never Drank Alcohol	Never used Drugs	Nasarawa	1	1	1	2	1	3	2	1	1	1	1	2	2	1	1	Recieve Support	Young Adults	3
Male	400+ L	Had Sex	Never Smoked	Never Drank Alcohol	Never used Drugs	0	1	3	3	3	3	3	2	3	3	3	3	1	3	0	0	Recieve Support	Young Adults	3
Male	200 L	Had Sex	Never Smoked	Never Drank Alcohol	Never used Drugs	Nasarawa	2	2	2	3	2	3	1	1	1	1	2	1	3	0	1	Recieve Support	Young Adults	3
Male	400+ L	Had Sex	Never Smoked	Never Drank Alcohol	Never used Drugs	0	3	3	3	3	1	1	3	3	3	3	3	2	1	0	0	Recieve Support	Young Adults	3
0	100 L	Had Sex	Never Smoked	Never Drank Alcohol	Never used Drugs	0	2	2	2	2	2	2	1	1	1	1	2	1	2	0	0	Recieve Support	Young Adults	3
0	200 L	Had Sex	Never Smoked	Never Drank Alcohol	Never used Drugs	Nasarawa	3	3	3	3	2	2	2	2	2	2	2	2	2	0	0	Recieve Support	Young Adults	3
0	300 L	Had Sex	Never Smoked	Never Drank Alcohol	Never used Drugs	0	1	2	1	2	3	2	1	1	1	1	2	2	2	0	1	Recieve Support	Young Adults	3
Male	400+ L	Had Sex	Never Smoked	Never Drank Alcohol	Never used Drugs	Nasarawa	3	3	3	3	2	3	2	2	1	1	2	2	2	0	0	Recieve Support	Young Adults	2
Male	200 L	Had Sex	Never Smoked	Never Drank Alcohol	Never used Drugs	0	3	3	3	3	3	3	2	1	2	2	3	2	3	0	0	Recieve Support	Young Adults	3
0	300 L	Had Sex	Never Smoked	Never Drank Alcohol	Never used Drugs	Nasarawa	2	3	2	2	3	2	3	2	1	1	2	2	2	0	0	Recieve Support	Young Adults	3
0	100 L	Had Sex	Never Smoked	Currently Drinks	No longer Drug	0	1	2	2	1	1	2	1	1	1	1	3	3	3	0	0	Recieve Support	Adolescent	3
0	200 L	Had Sex	Never Smoked	Currently Drinks	Never used Drugs	0	3	3	3	3	3	3	3	3	1	2	3	2	3	0	1	Recieve Support	Adolescent	3
0	200 L	Had Sex	No longer Smoke	Currently Drinks	Never used Drugs	Nasarawa	3	3	3	3	3	3	3	1	3	1	3	3	2	0	0	Recieve Support	Young Adults	3
0	400+ L	Had Sex	Never Smoked	Never Drank Alcohol	Never used Drugs	0	2	2	2	2	2	2	1	1	2	2	2	2	2	0	1	Recieve Support	Young Adults	3
Male	400+ L	Had Sex	Never Smoked	Never Drank Alcohol	Never used Drugs	0	2	1	2	2	1	2	2	2	3	2	3	3	2	0	0	Recieve Support	Young Adults	2
0	400+ L	Had Sex	Never Smoked	Never Drank Alcohol	Never used Drugs	Nasarawa	3	3	3	3	3	3	1	1	1	2	3	1	3	0	0	Recieve Support	Young Adults	3
Male	400+ L	Had Sex	Never Smoked	Currently Drinks	Currently Drugs	Nasarawa	3	3	3	3	3	3	3	3	3	3	2	3	2	0	0	Recieve Support	Young Adults	1
Male	300 L	Had Sex	Currently Smokes	Currently Drinks	No longer Drug	0	2	2	2	2	2	2	1	3	3	3	2	2	2	0	1	Recieve Support	Young Adults	3
Male	400+ L	Had Sex	Never Smoked	No longer Drink	No longer Drug	0	2	2	2	2	2	2	2	2	1	3	2	2	2	0	0	Recieve Support	Young Adults	3
Male	400+ L	Had Sex	Never Smoked	Never Drank Alcohol	No longer Drug	0	2	2	3	3	3	2	2	1	2	2	1	2	1	0	0	No Support	Young Adults	2
Male	100 L	Had Sex	Never Smoked	Never Drank Alcohol	Never used Drugs	0	1	2	1	2	1	1	1	1	1	1	3	3	2	0	0	Recieve Support	Young Adults	3
0	300 L	Had Sex	Never Smoked	Currently Drinks	Currently Drugs	0	3	3	3	1	3	2	3	3	1	1	1	3	1	0	1	Recieve Support	Young Adults	3
Male	100 L	Had Sex	Never Smoked	Currently Drinks	Never used Drugs	0	1	1	3	1	1	1	3	2	2	3	3	3	3	1	0	Recieve Support	Adolescent	3
Male	400+ L	Had Sex	Never Smoked	Never Drank Alcohol	Never used Drugs	0	3	2	3	3	3	2	1	1	1	2	2	1	1	0	0	Recieve Support	Young Adults	3
Male	400+ L	Had Sex	No longer Smoke	Currently Drinks	Currently Drugs	0	3	3	3	1	1	1	3	3	3	3	1	3	1	0	0	Recieve Support	Young Adults	3
0	100 L	Had Sex	Never Smoked	Never Drank Alcohol	Never used Drugs	0	2	2	2	2	2	2	1	1	1	1	2	2	2	0	1	Recieve Support	Young Adults	3
0	200 L	Had Sex	Never Smoked	Never Drank Alcohol	Never used Drugs	0	2	2	3	3	2	3	2	2	1	2	2	1	2	0	1	Recieve Support	Young Adults	3
Male	100 L	Had Sex	Never Smoked	Never Drank Alcohol	Never used Drugs	0	2	2	1	3	1	3	2	2	2	2	2	2	3	0	0	Recieve Support	Young Adults	3
Male	400+ L	Had Sex	Currently Smokes	Currently Drinks	Currently Drugs	0	3	3	3	3	3	3	3	3	3	3	1	1	1	0	0	Recieve Support	Young Adults	2
Male	100 L	Had Sex	Never Smoked	Currently Drinks	Never used Drugs	0	2	2	2	3	2	1	1	3	1	1	2	2	2	1	0	Recieve Support	Adolescent	2
Male	100 L	Had Sex	Never Smoked	No longer Drink	Never used Drugs	0	2	3	2	2	2	1	3	3	3	2	3	1	1	0	0	Recieve Support	Young Adults	2
0	400+ L	Had Sex	Never Smoked	Currently Drinks	Currently Drugs	0	3	3	3	2	3	3	3	3	3	3	3	3	3	0	1	Recieve Support	Young Adults	1
0	400+ L	Had Sex	Currently Smokes	Currently Drinks	Currently Drugs	0	2	2	2	2	2	2	2	2	2	2	2	2	2	0	0	Recieve Support	Young Adults	2
0	400+ L	Had Sex	Never Smoked	Currently Drinks	Currently Drugs	Nasarawa	3	3	3	3	3	3	3	2	1	1	2	2	3	0	0	Recieve Support	Young Adults	3
Male	300 L	Had Sex	Never Smoked	Currently Drinks	Currently Drugs	Nasarawa	1	2	2	2	2	2	3	3	2	3	3	3	3	0	0	Recieve Support	Young Adults	3
0	100 L	Had Sex	No longer Smoke	Currently Drinks	Currently Drugs	Nasarawa	3	3	3	3	3	3	3	1	2	3	3	3	3	0	1	No Support	Young Adults	3
Male	400+ L	Had Sex	Currently Smokes	Currently Drinks	Currently Drugs	0	3	3	3	3	3	3	3	3	3	3	1	3	3	0	1	Recieve Support	Young Adults	2
Male	400+ L	Had Sex	Currently Smokes	Currently Drinks	Currently Drugs	0	1	3	3	3	3	3	3	3	3	3	3	3	3	0	0	Recieve Support	Young Adults	3
0	200 L	Had Sex	Currently Smokes	Currently Drinks	Currently Drugs	Nasarawa	3	3	3	3	3	1	3	2	3	3	2	1	3	0	0	No Support	Young Adults	3
Male	400+ L	Had Sex	Currently Smokes	Currently Drinks	Currently Drugs	Nasarawa	1	3	3	2	3	3	2	1	3	3	2	2	2	0	0	Recieve Support	Young Adults	3
Male	100 L	Had Sex	Currently Smokes	Currently Drinks	Currently Drugs	Nasarawa	3	3	3	3	3	2	3	3	3	3	1	3	3	1	1	Recieve Support	Young Adults	3
0	400+ L	Had Sex	Never Smoked	Currently Drinks	Currently Drugs	0	2	2	3	2	1	2	3	3	3	3	1	3	3	1	1	Recieve Support	Young Adults	1
Male	400+ L	Had Sex	Never Smoked	Currently Drinks	Currently Drugs	Nasarawa	3	3	3	3	3	3	2	3	3	3	3	3	3	0	0	Recieve Support	Young Adults	3
Male	200 L	Had Sex	Currently Smokes	Currently Drinks	Currently Drugs	Nasarawa	3	3	3	3	3	3	3	3	3	3	3	3	3	0	0	No Support	Young Adults	3
0	400+ L	Had Sex	No longer Smoke	Currently Drinks	Currently Drugs	0	1	1	1	1	1	1	1	1	1	1	1	1	1	0	0	No Support	Young Adults	2
Male	400+ L	Had Sex	Never Smoked	Currently Drinks	Currently Drugs	0	1	2	3	3	3	3	3	3	3	3	2	3	2	0	1	No Support	Young Adults	2
Male	300 L	Had Sex	Currently Smokes	No longer Drink	Currently Drugs	Nasarawa	3	3	3	2	2	2	2	3	3	3	2	3	2	1	0	Recieve Support	Young Adults	3
0	400+ L	Had Sex	Currently Smokes	No longer Drink	Currently Drugs	0	2	2	2	2	2	2	2	2	2	2	2	2	2	0	1	Recieve Support	Young Adults	3
Male	400+ L	Had Sex	No longer Smoke	No longer Drink	Currently Drugs	0	3	3	3	3	2	3	3	3	3	3	3	3	2	1	1	Recieve Support	Young Adults	2
Male	200 L	Had Sex	Never Smoked	Never Drank Alcohol	Currently Drugs	Nasarawa	1	1	2	1	1	3	3	1	2	2	3	2	2	0	0	Recieve Support	Young Adults	3
Male	400+ L	Had Sex	Currently Smokes	Never Drank Alcohol	Currently Drugs	0	2	3	1	2	3	1	3	3	3	3	2	1	1	0	0	No Support	Young Adults	2
0	200 L	Had Sex	No longer Smoke	Currently Drinks	No longer Drug	0	1	1	1	1	3	1	1	1	1	1	3	1	2	0	1	Recieve Support	Adolescent	3
Male	200 L	Had Sex	No longer Smoke	Currently Drinks	No longer Drug	Nasarawa	3	3	3	3	3	3	2	3	3	3	3	3	3	0	0	Recieve Support	Young Adults	3
Male	400+ L	Had Sex	No longer Smoke	Currently Drinks	No longer Drug	0	1	1	3	2	2	2	1	2	1	2	2	2	2	0	0	Recieve Support	Young Adults	3
Male	400+ L	Had Sex	Currently Smokes	Currently Drinks	No longer Drug	0	3	3	3	3	3	1	3	3	3	3	2	2	3	0	0	Recieve Support	Young Adults	2
0	100 L	Had Sex	No longer Smoke	Currently Drinks	No longer Drug	Nasarawa	3	3	3	3	3	3	3	3	3	3	3	3	3	0	0	Recieve Support	Young Adults	3
0	200 L	Had Sex	No longer Smoke	No longer Drink	No longer Drug	Nasarawa	3	3	3	3	3	2	3	3	3	3	1	1	1	0	0	Recieve Support	Adolescent	3
Male	300 L	Had Sex	Never Smoked	No longer Drink	No longer Drug	Nasarawa	3	3	3	3	3	3	3	3	3	3	3	3	3	0	0	Recieve Support	Young Adults	2
0	200 L	Had Sex	Never Smoked	Never Drank Alcohol	No longer Drug	0	1	1	1	1	2	3	1	1	1	1	1	1	1	0	1	Recieve Support	Adolescent	3
Male	400+ L	Had Sex	Never Smoked	Never Drank Alcohol	No longer Drug	0	2	2	1	1	2	2	3	3	2	1	3	2	3	0	1	Recieve Support	Young Adults	3
0	100 L	Had Sex	Never Smoked	Currently Drinks	Never used Drugs	0	1	1	1	1	1	1	1	1	1	2	3	3	3	0	1	Recieve Support	Adolescent	2
0	200 L	Had Sex	Never Smoked	Currently Drinks	Never used Drugs	Nasarawa	1	1	2	3	3	3	3	3	3	3	1	3	3	0	1	Recieve Support	Adolescent	3
Male	100 L	Had Sex	Never Smoked	Currently Drinks	Never used Drugs	Nasarawa	3	3	3	3	3	3	2	3	2	3	1	2	2	0	0	Recieve Support	Adolescent	3
Male	100 L	Had Sex	Never Smoked	Currently Drinks	Never used Drugs	0	1	1	1	3	2	1	2	3	3	3	3	3	3	1	0	Recieve Support	Young Adults	3
Male	200 L	Had Sex	No longer Smoke	Currently Drinks	Never used Drugs	0	2	1	3	3	1	1	3	3	3	3	1	3	2	0	1	Recieve Support	Young Adults	3
0	200 L	Had Sex	Never Smoked	Currently Drinks	Never used Drugs	Nasarawa	3	3	3	3	1	2	3	3	3	3	1	3	3	0	1	Recieve Support	Young Adults	3
0	300 L	Had Sex	Never Smoked	Currently Drinks	Never used Drugs	Nasarawa	3	3	3	3	3	3	3	3	2	1	1	2	2	0	0	Recieve Support	Young Adults	3
0	300 L	Had Sex	Never Smoked	Currently Drinks	Never used Drugs	Nasarawa	3	3	1	1	3	3	3	1	1	3	1	1	1	0	0	Recieve Support	Young Adults	3
Male	300 L	Had Sex	Currently Smokes	Currently Drinks	Never used Drugs	Nasarawa	3	3	3	3	3	3	3	3	3	3	3	3	3	1	1	No Support	Young Adults	2
Male	200 L	Had Sex	Never Smoked	Currently Drinks	Never used Drugs	0	1	3	1	2	3	1	3	2	3	2	2	3	2	1	1	Recieve Support	Young Adults	3
0	200 L	Had Sex	Never Smoked	Currently Drinks	Never used Drugs	Nasarawa	3	3	3	3	3	3	1	1	1	1	1	1	1	0	1	Recieve Support	Young Adults	2
Male	300 L	Had Sex	Never Smoked	Currently Drinks	Never used Drugs	Nasarawa	1	2	3	3	3	3	3	1	1	1	3	3	3	0	1	Recieve Support	Young Adults	3
0	300 L	Had Sex	Never Smoked	Currently Drinks	Never used Drugs	Nasarawa	3	3	3	3	3	3	3	3	3	3	3	3	2	0	1	Recieve Support	Young Adults	2
0	300 L	Had Sex	Never Smoked	Currently Drinks	Never used Drugs	Nasarawa	3	3	3	3	3	3	2	2	2	2	2	2	2	0	1	Recieve Support	Young Adults	3
Male	300 L	Had Sex	Currently Smokes	Currently Drinks	Never used Drugs	Nasarawa	1	1	3	3	3	3	2	3	3	3	3	3	3	0	1	Recieve Support	Young Adults	2
0	300 L	Had Sex	Never Smoked	Currently Drinks	Never used Drugs	Nasarawa	2	1	3	1	1	2	2	2	2	3	3	3	3	0	0	Recieve Support	Young Adults	3
0	300 L	Had Sex	Never Smoked	Currently Drinks	Never used Drugs	Nasarawa	3	3	3	3	3	3	1	1	2	1	3	3	3	0	1	Recieve Support	Young Adults	3
0	400+ L	Had Sex	Never Smoked	Currently Drinks	Never used Drugs	Nasarawa	2	2	3	3	2	3	3	3	3	3	2	3	3	0	0	Recieve Support	Young Adults	3
0	200 L	Had Sex	Never Smoked	Currently Drinks	Never used Drugs	Nasarawa	3	3	3	3	3	2	2	2	2	3	3	2	3	0	1	Recieve Support	Young Adults	2
Male	400+ L	Had Sex	Never Smoked	Currently Drinks	Never used Drugs	0	1	1	1	2	3	3	2	2	2	3	1	1	1	0	1	Recieve Support	Young Adults	3
0	300 L	Had Sex	Never Smoked	Currently Drinks	Never used Drugs	Nasarawa	1	1	3	1	1	1	1	1	1	1	3	1	3	0	1	Recieve Support	Young Adults	3
Male	300 L	Had Sex	Never Smoked	Currently Drinks	Never used Drugs	Nasarawa	3	3	3	3	3	3	3	3	1	3	3	3	3	0	0	Recieve Support	Young Adults	3
Male	200 L	Had Sex	No longer Smoke	Currently Drinks	Never used Drugs	Nasarawa	3	3	3	3	3	3	3	3	3	3	3	3	3	0	0	Recieve Support	Young Adults	3
Male	400+ L	Had Sex	Currently Smokes	Currently Drinks	Never used Drugs	0	2	2	2	2	2	2	1	2	1	2	2	2	2	1	1	Recieve Support	Young Adults	1
Male	400+ L	Had Sex	Never Smoked	No longer Drink	Never used Drugs	0	1	2	2	2	1	2	2	2	3	3	2	2	2	1	1	Recieve Support	Young Adults	3
0	400+ L	Had Sex	Never Smoked	No longer Drink	Never used Drugs	0	3	3	3	2	3	2	3	3	3	3	3	3	3	0	1	Recieve Support	Adolescent	3
0	100 L	Had Sex	Never Smoked	No longer Drink	Never used Drugs	Nasarawa	2	1	3	1	3	1	1	2	1	2	2	2	3	0	1	Recieve Support	Adolescent	3
Male	200 L	Had Sex	Never Smoked	No longer Drink	Never used Drugs	0	1	1	2	3	3	2	3	3	3	3	2	3	2	1	0	Recieve Support	Young Adults	3
0	300 L	Had Sex	Never Smoked	No longer Drink	Never used Drugs	Nasarawa	3	3	3	3	3	3	1	3	3	1	3	3	3	0	0	Recieve Support	Young Adults	3
Male	300 L	Had Sex	No longer Smoke	No longer Drink	Never used Drugs	Nasarawa	2	2	2	2	2	2	2	2	2	3	2	2	2	0	1	Recieve Support	Young Adults	3
Male	100 L	Had Sex	Never Smoked	No longer Drink	Never used Drugs	0	3	3	3	3	1	3	3	3	2	3	1	3	3	0	1	Recieve Support	Young Adults	3
Male	100 L	Had Sex	Never Smoked	No longer Drink	Never used Drugs	Nasarawa	2	2	2	3	3	3	2	3	3	3	2	3	2	0	0	Recieve Support	Young Adults	3
Male	400+ L	Had Sex	No longer Smoke	No longer Drink	Never used Drugs	Nasarawa	3	3	3	3	1	3	3	3	3	3	1	3	1	0	1	Recieve Support	Young Adults	3
0	300 L	Had Sex	Never Smoked	No longer Drink	Never used Drugs	Nasarawa	1	3	3	3	3	3	3	3	1	3	3	3	3	0	1	Recieve Support	Young Adults	3
0	200 L	Had Sex	Never Smoked	No longer Drink	Never used Drugs	Nasarawa	3	3	3	3	1	3	1	1	1	1	3	2	3	0	0	Recieve Support	Young Adults	3
0	300 L	Had Sex	Never Smoked	No longer Drink	Never used Drugs	Nasarawa	3	3	3	3	3	3	2	1	2	2	2	2	2	0	0	Recieve Support	Young Adults	3
Male	300 L	Had Sex	Never Smoked	No longer Drink	Never used Drugs	Nasarawa	3	3	3	3	3	3	3	3	3	3	3	3	3	0	1	Recieve Support	Young Adults	3
0	200 L	Had Sex	No longer Smoke	No longer Drink	Never used Drugs	Nasarawa	3	3	3	3	3	3	2	1	2	1	3	2	3	0	1	Recieve Support	Young Adults	3
0	400+ L	Had Sex	Never Smoked	Never Drank Alcohol	Never used Drugs	Nasarawa	3	3	3	3	3	3	3	3	3	3	3	3	1	0	0	Recieve Support	Young Adults	2
0	300 L	Had Sex	Never Smoked	Never Drank Alcohol	Never used Drugs	0	2	2	1	1	1	1	2	1	1	1	1	1	1	0	0	No Support	Young Adults	3
0	100 L	Had Sex	Never Smoked	Never Drank Alcohol	Never used Drugs	Nasarawa	1	3	3	3	3	1	1	1	1	1	3	1	3	0	1	Recieve Support	Adolescent	3
0	100 L	Had Sex	Never Smoked	Never Drank Alcohol	Never used Drugs	0	2	2	2	2	2	2	2	2	2	2	2	2	2	0	0	Recieve Support	Adolescent	3
0	100 L	Had Sex	Never Smoked	Never Drank Alcohol	Never used Drugs	Nasarawa	1	3	3	3	3	3	1	1	1	1	3	1	2	0	1	Recieve Support	Adolescent	3
Male	100 L	Had Sex	Never Smoked	Never Drank Alcohol	Never used Drugs	Nasarawa	3	3	3	3	1	2	3	3	3	3	3	3	3	0	0	Recieve Support	Adolescent	3
0	200 L	Had Sex	Never Smoked	Never Drank Alcohol	Never used Drugs	0	1	1	1	1	1	1	3	1	3	1	1	1	1	0	0	Recieve Support	Adolescent	3
0	200 L	Had Sex	Never Smoked	Never Drank Alcohol	Never used Drugs	Nasarawa	3	2	2	2	2	2	1	1	1	1	3	2	2	0	1	Recieve Support	Young Adults	3
0	200 L	Had Sex	Never Smoked	Never Drank Alcohol	Never used Drugs	Nasarawa	1	1	1	1	1	1	3	3	3	3	3	3	3	1	1	Recieve Support	Young Adults	3
Male	100 L	Had Sex	Never Smoked	Never Drank Alcohol	Never used Drugs	Nasarawa	3	3	3	3	3	3	3	3	3	3	3	3	3	1	1	No Support	Young Adults	3
Male	200 L	Had Sex	Never Smoked	Never Drank Alcohol	Never used Drugs	Nasarawa	3	3	3	3	3	3	3	3	3	3	3	3	3	1	1	Recieve Support	Young Adults	3
0	200 L	Had Sex	Never Smoked	Never Drank Alcohol	Never used Drugs	Nasarawa	3	3	3	3	3	3	3	3	3	3	3	2	3	0	1	Recieve Support	Young Adults	3
0	200 L	Had Sex	Never Smoked	Never Drank Alcohol	Never used Drugs	Nasarawa	3	3	3	3	3	3	3	2	1	2	1	1	3	0	1	Recieve Support	Young Adults	2
Male	200 L	Had Sex	Currently Smokes	Never Drank Alcohol	Never used Drugs	Nasarawa	1	1	1	3	3	3	3	3	3	3	1	3	3	0	0	Recieve Support	Young Adults	3
0	200 L	Had Sex	Never Smoked	Never Drank Alcohol	Never used Drugs	Nasarawa	1	1	3	2	1	2	3	3	3	2	3	3	2	0	1	Recieve Support	Young Adults	3
0	400+ L	Had Sex	Never Smoked	Never Drank Alcohol	Never used Drugs	Nasarawa	3	3	3	3	3	3	3	3	3	3	1	3	1	0	1	Recieve Support	Young Adults	3
0	300 L	Had Sex	Never Smoked	Never Drank Alcohol	Never used Drugs	Nasarawa	2	2	2	2	2	3	2	2	2	1	2	2	1	0	1	Recieve Support	Young Adults	3
0	300 L	Had Sex	Never Smoked	Never Drank Alcohol	Never used Drugs	Nasarawa	3	3	2	3	3	3	1	1	1	1	1	1	1	0	1	Recieve Support	Young Adults	3
Male	100 L	Had Sex	Never Smoked	Never Drank Alcohol	Never used Drugs	Nasarawa	3	3	3	2	3	3	3	2	3	3	3	2	3	0	1	Recieve Support	Young Adults	3
0	200 L	Had Sex	Never Smoked	Never Drank Alcohol	Never used Drugs	Nasarawa	3	1	1	3	1	3	3	3	1	3	1	2	3	0	1	Recieve Support	Young Adults	3
0	400+ L	Had Sex	Never Smoked	Never Drank Alcohol	Never used Drugs	Nasarawa	2	2	3	3	3	3	1	2	1	1	3	1	3	0	0	Recieve Support	Young Adults	3
Male	200 L	Had Sex	Never Smoked	Never Drank Alcohol	Never used Drugs	Nasarawa	1	2	1	3	1	2	2	2	2	2	3	2	2	0	1	Recieve Support	Young Adults	2
Male	400+ L	Had Sex	Never Smoked	Never Drank Alcohol	Never used Drugs	Nasarawa	3	1	3	3	3	3	2	1	1	1	3	1	2	1	0	Recieve Support	Young Adults	3
Male	400+ L	Had Sex	Never Smoked	Never Drank Alcohol	Never used Drugs	Nasarawa	3	3	3	3	3	3	3	3	3	3	3	3	3	1	1	Recieve Support	Young Adults	3
0	400+ L	Had Sex	Never Smoked	Never Drank Alcohol	Never used Drugs	Nasarawa	1	1	2	2	2	2	2	1	1	1	2	2	3	0	0	Recieve Support	Young Adults	3
Male	300 L	Had Sex	Never Smoked	Never Drank Alcohol	Never used Drugs	Nasarawa	3	3	3	3	3	3	2	3	2	3	3	3	3	0	0	Recieve Support	Young Adults	3
0	400+ L	Had Sex	Never Smoked	Never Drank Alcohol	Never used Drugs	Nasarawa	1	1	3	3	3	3	3	1	1	1	3	3	3	0	1	Recieve Support	Young Adults	2
Male	400+ L	Had Sex	Never Smoked	Never Drank Alcohol	Never used Drugs	Nasarawa	1	3	3	3	3	3	2	3	3	3	3	3	2	0	1	Recieve Support	Young Adults	3
0	400+ L	Had Sex	Never Smoked	Never Drank Alcohol	Never used Drugs	0	3	3	2	3	1	2	2	2	1	1	3	2	2	1	1	Recieve Support	Young Adults	3
0	400+ L	Had Sex	Never Smoked	Never Drank Alcohol	Never used Drugs	Nasarawa	2	2	2	2	2	2	2	2	2	2	2	2	2	0	1	Recieve Support	Young Adults	3
0	400+ L	Had Sex	Never Smoked	Never Drank Alcohol	Never used Drugs	Nasarawa	3	3	3	3	1	3	3	3	3	1	3	3	3	0	1	Recieve Support	Young Adults	3
0	400+ L	Had Sex	Never Smoked	Never Drank Alcohol	Never used Drugs	Nasarawa	3	3	3	3	1	1	2	1	1	2	3	2	3	1	0	Recieve Support	Young Adults	3
0	400+ L	Had Sex	Never Smoked	Never Drank Alcohol	Never used Drugs	Nasarawa	1	1	2	1	3	1	1	1	1	1	3	2	3	0	0	Recieve Support	Young Adults	3
0	400+ L	Had Sex	Never Smoked	Never Drank Alcohol	Never used Drugs	Nasarawa	2	1	3	1	3	1	1	2	1	2	2	2	3	0	1	Recieve Support	Young Adults	3
Male	400+ L	Had Sex	Never Smoked	Never Drank Alcohol	Never used Drugs	Nasarawa	3	3	2	3	2	2	3	2	3	3	1	2	3	0	1	Recieve Support	Young Adults	2
0	300 L	Had Sex	Never Smoked	Never Drank Alcohol	Never used Drugs	Nasarawa	2	3	3	3	3	3	1	1	1	1	3	2	3	0	1	Recieve Support	Young Adults	2
0	300 L	Had Sex	Never Smoked	Never Drank Alcohol	Never used Drugs	Nasarawa	1	1	1	1	1	1	1	3	1	3	3	3	2	0	1	Recieve Support	Young Adults	3
0	200 L	Had Sex	Never Smoked	Never Drank Alcohol	Never used Drugs	Nasarawa	2	3	3	3	3	3	1	1	1	1	3	2	3	0	1	Recieve Support	Adolescent	3
0	400+ L	Had Sex	Never Smoked	Never Drank Alcohol	Never used Drugs	Nasarawa	3	3	3	3	3	3	3	2	3	3	3	2	3	0	0	Recieve Support	Young Adults	3
Male	400+ L	Had Sex	Never Smoked	Never Drank Alcohol	Never used Drugs	Nasarawa	3	3	3	3	3	3	3	3	3	3	2	2	2	0	0	Recieve Support	Young Adults	3
0	300 L	Had Sex	Never Smoked	Never Drank Alcohol	Never used Drugs	Nasarawa	3	3	3	3	3	2	3	3	3	3	3	3	3	0	1	Recieve Support	Young Adults	3
Male	400+ L	Had Sex	Never Smoked	Never Drank Alcohol	Never used Drugs	Nasarawa	3	2	2	2	2	2	2	2	2	2	3	3	3	0	0	Recieve Support	Young Adults	3
0	100 L	Had Sex	No longer Smoke	Never Drank Alcohol	Never used Drugs	Nasarawa	3	3	3	3	3	3	1	2	1	1	1	3	3	0	0	Recieve Support	Young Adults	3
Male	400+ L	Had Sex	Never Smoked	Never Drank Alcohol	Never used Drugs	Nasarawa	1	1	3	1	1	3	3	3	3	3	3	2	3	0	0	Recieve Support	Young Adults	3
Male	200 L	Had Sex	Never Smoked	Never Drank Alcohol	Never used Drugs	Nasarawa	3	3	3	3	3	3	3	3	3	3	3	2	3	0	1	Recieve Support	Young Adults	3
0	400+ L	Had Sex	Never Smoked	Never Drank Alcohol	Never used Drugs	Nasarawa	3	3	3	3	3	3	3	3	3	3	3	3	3	0	1	Recieve Support	Young Adults	3
Male	200 L	Had Sex	Never Smoked	Never Drank Alcohol	Never used Drugs	0	2	1	2	1	1	2	3	3	3	2	2	2	2	0	1	Recieve Support	Young Adults	3
Male	300 L	Had Sex	Never Smoked	Never Drank Alcohol	Never used Drugs	Nasarawa	3	3	2	3	2	2	3	2	3	3	1	3	3	0	1	Recieve Support	Young Adults	3
0	200 L	Had Sex	Never Smoked	Never Drank Alcohol	Never used Drugs	Nasarawa	3	3	3	3	3	3	2	2	2	2	2	2	2	0	0	Recieve Support	Adolescent	3
0	100 L	Had Sex	Never Smoked	Never Drank Alcohol	Never used Drugs	0	3	3	3	3	3	3	2	2	2	2	1	1	3	1	0	Recieve Support	Adolescent	3
0	100 L	Had Sex	Never Smoked	Never Drank Alcohol	Never used Drugs	Nasarawa	3	3	3	3	3	3	3	3	3	3	3	3	3	0	0	Recieve Support	Young Adults	3
Male	200 L	Had Sex	Never Smoked	Never Drank Alcohol	Never used Drugs	Nasarawa	3	3	3	3	3	3	1	1	1	1	3	1	1	1	0	Recieve Support	Young Adults	3
Male	300 L	Had Sex	Never Smoked	Never Drank Alcohol	Never used Drugs	Nasarawa	1	2	3	3	3	3	3	1	1	1	3	3	3	0	0	No Support	Young Adults	3
Male	300 L	Had Sex	Never Smoked	Never Drank Alcohol	Never used Drugs	Nasarawa	1	1	2	3	3	2	2	3	1	2	3	2	2	0	0	Recieve Support	Young Adults	3
Male	400+ L	Had Sex	Never Smoked	Never Drank Alcohol	Never used Drugs	Nasarawa	3	3	3	3	1	3	3	3	3	3	1	3	3	0	0	Recieve Support	Young Adults	3
Male	200 L	Had Sex	No longer Smoke	Currently Drinks	Currently Drugs	0	2	2	2	1	2	2	2	1	2	1	3	2	1	0	1	Recieve Support	Adolescent	3
Male	400+ L	Had Sex	Never Smoked	Currently Drinks	Currently Drugs	0	2	1	2	2	1	2	2	3	2	2	2	3	3	1	0	Recieve Support	Young Adults	2
Male	100 L	Had Sex	Currently Smokes	Currently Drinks	Currently Drugs	Nasarawa	1	1	2	2	2	1	3	3	2	3	3	3	3	0	1	Recieve Support	Adolescent	3
Male	400+ L	Had Sex	Never Smoked	Currently Drinks	Currently Drugs	0	2	2	2	2	2	2	2	2	2	2	2	2	2	0	0	Recieve Support	Adolescent	3
Male	300 L	Had Sex	Currently Smokes	Currently Drinks	Currently Drugs	Nasarawa	2	3	1	1	1	3	3	2	1	3	1	1	1	1	1	Recieve Support	Adolescent	3
0	200 L	Had Sex	Currently Smokes	Currently Drinks	Currently Drugs	0	1	1	1	2	2	2	1	1	1	1	2	3	2	0	0	Recieve Support	Young Adults	3
0	400+ L	Had Sex	Currently Smokes	Currently Drinks	Currently Drugs	0	1	1	1	1	1	1	1	1	1	1	3	3	2	0	0	No Support	Young Adults	2
0	300 L	Had Sex	Currently Smokes	Currently Drinks	Currently Drugs	0	3	2	2	3	1	3	1	1	1	1	1	1	1	0	1	Recieve Support	Young Adults	3
Male	200 L	Had Sex	No longer Smoke	Currently Drinks	Currently Drugs	0	1	1	2	3	2	1	3	2	3	3	2	3	2	1	1	Recieve Support	Young Adults	2
Male	300 L	Had Sex	Currently Smokes	Currently Drinks	Currently Drugs	Nasarawa	2	2	3	3	2	2	3	3	3	3	2	3	2	1	1	Recieve Support	Young Adults	3
0	400+ L	Had Sex	Never Smoked	Currently Drinks	Currently Drugs	0	3	3	2	3	2	1	2	3	1	3	3	3	3	0	1	Recieve Support	Young Adults	3
0	200 L	Had Sex	Currently Smokes	Currently Drinks	Currently Drugs	0	3	3	3	1	1	2	3	3	3	1	1	2	1	0	1	No Support	Young Adults	2
Male	400+ L	Had Sex	Currently Smokes	Currently Drinks	Currently Drugs	0	1	2	2	2	1	3	3	3	3	3	1	1	3	1	1	Recieve Support	Young Adults	2
0	100 L	Had Sex	Never Smoked	Currently Drinks	Currently Drugs	Nasarawa	3	3	3	3	3	3	1	2	1	1	3	2	3	0	0	Recieve Support	Adolescent	2
Male	300 L	Had Sex	Currently Smokes	Currently Drinks	Currently Drugs	0	3	3	3	3	3	3	2	2	3	2	3	3	3	0	1	Recieve Support	Young Adults	1
0	400+ L	Had Sex	Currently Smokes	Currently Drinks	Currently Drugs	0	3	3	3	3	3	3	3	3	3	3	2	2	2	0	1	Recieve Support	Young Adults	2
0	400+ L	Had Sex	Currently Smokes	Currently Drinks	Currently Drugs	0	2	2	2	2	2	2	2	2	2	2	2	2	2	0	1	No Support	Young Adults	2
Male	400+ L	Had Sex	Currently Smokes	Currently Drinks	Currently Drugs	0	1	1	1	1	1	1	3	3	3	3	3	3	3	0	0	Recieve Support	Young Adults	3
0	200 L	Had Sex	Currently Smokes	Currently Drinks	Currently Drugs	0	1	2	2	2	1	2	3	3	3	3	3	2	2	0	0	No Support	Young Adults	2
Male	400+ L	Had Sex	Currently Smokes	Currently Drinks	Currently Drugs	0	2	2	1	1	2	1	3	3	3	3	2	1	1	1	1	Recieve Support	Young Adults	2
Male	400+ L	Had Sex	Currently Smokes	Currently Drinks	Currently Drugs	0	1	2	2	2	2	2	3	3	3	3	2	2	2	0	0	No Support	Young Adults	3
0	400+ L	Had Sex	Currently Smokes	Currently Drinks	Currently Drugs	0	1	1	1	1	1	1	1	1	1	1	3	1	1	0	0	No Support	Young Adults	2
0	100 L	Had Sex	Never Smoked	No longer Drink	Currently Drugs	Nasarawa	3	3	3	3	3	3	1	1	1	1	1	1	3	0	0	Recieve Support	Adolescent	3
Male	400+ L	Had Sex	Currently Smokes	No longer Drink	Currently Drugs	Nasarawa	1	1	1	1	1	1	3	3	3	3	3	3	3	0	1	Recieve Support	Young Adults	2
Male	400+ L	Had Sex	Never Smoked	Never Drank Alcohol	Currently Drugs	0	2	2	1	2	1	1	1	1	1	1	1	1	1	0	0	Recieve Support	Young Adults	3
Male	300 L	Had Sex	Never Smoked	Never Drank Alcohol	Currently Drugs	0	1	1	1	2	1	2	3	2	3	2	1	3	1	0	1	No Support	Young Adults	2
Male	100 L	Had Sex	Never Smoked	Currently Drinks	No longer Drug	0	1	1	2	2	2	1	3	3	3	3	3	3	3	0	0	Recieve Support	Young Adults	3
0	400+ L	Had Sex	Never Smoked	Currently Drinks	No longer Drug	0	1	1	1	1	1	3	1	1	1	1	2	2	2	0	0	No Support	Young Adults	1
Male	400+ L	Had Sex	No longer Smoke	Currently Drinks	No longer Drug	Nasarawa	3	3	3	3	3	3	3	2	3	3	3	3	3	0	0	Recieve Support	Young Adults	2
Male	400+ L	Had Sex	Never Smoked	Never Drank Alcohol	No longer Drug	0	2	3	2	3	1	2	3	2	1	3	2	1	1	1	1	Recieve Support	Young Adults	3
Male	400+ L	Had Sex	Currently Smokes	Currently Drinks	Never used Drugs	0	1	1	1	1	1	2	2	2	2	2	2	2	2	0	1	Recieve Support	Young Adults	3
0	100 L	Had Sex	Never Smoked	Currently Drinks	Never used Drugs	Nasarawa	3	3	3	3	3	3	2	3	3	3	2	3	3	0	1	Recieve Support	Adolescent	2
Male	200 L	Had Sex	Never Smoked	Currently Drinks	Never used Drugs	Nasarawa	2	2	2	1	2	1	3	3	3	3	3	3	3	0	0	Recieve Support	Adolescent	3
Male	200 L	Had Sex	Currently Smokes	Currently Drinks	Never used Drugs	0	3	3	1	1	1	2	3	3	3	2	2	2	2	0	0	Recieve Support	Adolescent	2
Male	100 L	Had Sex	Never Smoked	Currently Drinks	Never used Drugs	Nasarawa	3	3	3	3	2	3	3	3	3	3	3	3	3	0	0	Recieve Support	Young Adults	3
Male	300 L	Had Sex	Never Smoked	Currently Drinks	Never used Drugs	Nasarawa	1	1	2	2	2	2	3	2	3	3	1	3	2	0	1	Recieve Support	Young Adults	3
Male	400+ L	Had Sex	Currently Smokes	Currently Drinks	Never used Drugs	0	1	1	2	3	1	2	3	3	3	3	1	1	1	0	0	Recieve Support	Young Adults	2
0	200 L	Had Sex	Never Smoked	Currently Drinks	Never used Drugs	Nasarawa	3	3	3	3	3	3	2	3	3	3	1	3	2	0	1	Recieve Support	Young Adults	2
Male	200 L	Had Sex	Never Smoked	Currently Drinks	Never used Drugs	Nasarawa	3	3	3	3	3	3	3	3	3	3	1	3	3	0	0	Recieve Support	Young Adults	3
Male	200 L	Had Sex	No longer Smoke	Currently Drinks	Never used Drugs	0	1	1	2	3	1	1	1	2	2	1	3	2	1	1	1	No Support	Young Adults	2
Male	400+ L	Had Sex	Never Smoked	Currently Drinks	Never used Drugs	Nasarawa	3	3	3	3	3	3	3	3	3	1	3	3	3	1	0	Recieve Support	Young Adults	3
0	300 L	Had Sex	Never Smoked	Currently Drinks	Never used Drugs	Nasarawa	3	3	3	3	3	3	2	1	3	1	2	3	3	0	1	Recieve Support	Young Adults	3
0	300 L	Had Sex	Never Smoked	Currently Drinks	Never used Drugs	0	1	1	1	1	3	1	2	1	2	3	2	3	3	0	1	Recieve Support	Young Adults	3
0	200 L	Had Sex	Never Smoked	Currently Drinks	Never used Drugs	0	2	2	2	2	2	2	2	2	2	2	2	2	2	0	0	Recieve Support	Adolescent	2
Male	100 L	Had Sex	Never Smoked	Currently Drinks	Never used Drugs	Nasarawa	3	3	3	3	3	3	3	3	3	3	3	3	3	0	0	Recieve Support	Adolescent	2
Male	100 L	Had Sex	Never Smoked	Currently Drinks	Never used Drugs	0	1	1	3	3	3	3	3	3	3	3	3	3	3	1	1	Recieve Support	Young Adults	2
Male	200 L	Had Sex	Never Smoked	Currently Drinks	Never used Drugs	Nasarawa	1	3	3	3	1	3	3	3	3	3	3	3	3	0	0	Recieve Support	Adolescent	2
Male	100 L	Had Sex	No longer Smoke	Currently Drinks	Never used Drugs	Nasarawa	2	2	2	3	3	3	2	1	1	1	3	3	3	0	1	Recieve Support	Adolescent	3
0	200 L	Had Sex	Never Smoked	Currently Drinks	Never used Drugs	Nasarawa	3	3	3	3	1	2	1	1	1	1	1	2	2	0	1	Recieve Support	Young Adults	3
Male	100 L	Had Sex	No longer Smoke	Currently Drinks	Never used Drugs	Nasarawa	3	3	3	3	3	3	3	3	3	3	3	3	3	0	0	Recieve Support	Young Adults	3
0	300 L	Had Sex	Never Smoked	Currently Drinks	Never used Drugs	Nasarawa	3	1	3	3	3	3	3	1	1	1	3	1	3	0	1	Recieve Support	Young Adults	3
Male	300 L	Had Sex	Currently Smokes	Currently Drinks	Never used Drugs	Nasarawa	1	1	3	2	1	1	2	3	3	1	3	3	3	0	1	Recieve Support	Young Adults	3
Male	200 L	Had Sex	Never Smoked	Currently Drinks	Never used Drugs	Nasarawa	3	3	3	3	3	3	3	3	3	3	2	3	2	0	0	Recieve Support	Young Adults	3
Male	100 L	Had Sex	Never Smoked	Currently Drinks	Never used Drugs	0	3	2	1	2	3	1	3	2	3	2	2	2	2	0	0	Recieve Support	Adolescent	3
Male	100 L	Had Sex	No longer Smoke	Currently Drinks	Never used Drugs	0	3	3	3	3	2	3	3	3	2	3	2	3	3	0	0	Recieve Support	Adolescent	2
Male	300 L	Had Sex	Never Smoked	Currently Drinks	Never used Drugs	Nasarawa	1	2	1	3	3	3	3	3	3	1	1	3	3	0	0	Recieve Support	Young Adults	3
Male	200 L	Had Sex	Never Smoked	Currently Drinks	Never used Drugs	Nasarawa	3	3	3	3	2	3	3	3	3	3	1	3	2	0	0	Recieve Support	Young Adults	3
0	300 L	Had Sex	Never Smoked	Currently Drinks	Never used Drugs	Nasarawa	1	3	3	3	3	3	1	1	1	1	3	1	3	0	0	Recieve Support	Young Adults	3
Male	300 L	Had Sex	No longer Smoke	Currently Drinks	Never used Drugs	Nasarawa	3	3	3	1	3	1	3	3	3	3	3	3	3	0	0	Recieve Support	Young Adults	3
0	400+ L	Had Sex	Never Smoked	Currently Drinks	Never used Drugs	Nasarawa	1	1	1	1	2	1	3	1	1	2	3	2	2	0	0	Recieve Support	Young Adults	3
0	200 L	Had Sex	Never Smoked	No longer Drink	Never used Drugs	0	3	3	3	3	3	3	3	2	1	3	3	3	2	0	0	Recieve Support	Adolescent	2
Male	100 L	Had Sex	Never Smoked	No longer Drink	Never used Drugs	Nasarawa	2	2	2	3	2	2	2	2	2	2	2	3	3	0	0	Recieve Support	Young Adults	3
Male	200 L	Had Sex	Never Smoked	No longer Drink	Never used Drugs	Nasarawa	1	1	2	2	2	3	3	3	3	3	3	3	2	0	0	Recieve Support	Young Adults	3
Male	400+ L	Had Sex	Never Smoked	No longer Drink	Never used Drugs	0	3	3	3	3	3	3	3	3	3	3	3	3	3	0	1	Recieve Support	Young Adults	3
Male	400+ L	Had Sex	Never Smoked	No longer Drink	Never used Drugs	Nasarawa	2	3	3	3	3	3	1	1	3	1	3	2	1	0	1	Recieve Support	Young Adults	2
0	200 L	Had Sex	Never Smoked	No longer Drink	Never used Drugs	Nasarawa	1	1	3	3	3	3	1	1	1	1	1	1	1	0	0	Recieve Support	Young Adults	3
0	200 L	Had Sex	Never Smoked	No longer Drink	Never used Drugs	Nasarawa	1	3	3	3	3	3	2	3	3	3	3	3	3	0	1	Recieve Support	Young Adults	2
Male	400+ L	Had Sex	Never Smoked	No longer Drink	Never used Drugs	Nasarawa	1	2	3	3	2	2	3	3	3	3	3	2	2	0	0	Recieve Support	Young Adults	3
Male	400+ L	Had Sex	Never Smoked	No longer Drink	Never used Drugs	Nasarawa	2	3	3	3	3	3	3	3	3	3	1	1	1	0	0	Recieve Support	Young Adults	3
0	300 L	Had Sex	Never Smoked	No longer Drink	Never used Drugs	Nasarawa	3	3	1	3	3	3	2	2	2	2	3	3	2	1	0	Recieve Support	Young Adults	3
0	400+ L	Had Sex	Never Smoked	No longer Drink	Never used Drugs	0	3	3	3	3	3	3	2	2	1	2	3	3	3	1	0	Recieve Support	Young Adults	3
0	200 L	Had Sex	Never Smoked	Never Drank Alcohol	Never used Drugs	0	1	2	1	2	1	1	2	2	3	1	1	2	3	0	0	Recieve Support	Young Adults	3
Male	300 L	Had Sex	No longer Smoke	Never Drank Alcohol	Never used Drugs	0	3	1	1	3	1	3	1	3	1	1	3	1	1	0	1	Recieve Support	Young Adults	3
0	100 L	Had Sex	Never Smoked	Never Drank Alcohol	Never used Drugs	0	2	2	2	2	2	2	2	2	2	2	2	2	2	0	0	Recieve Support	Adolescent	3
0	100 L	Had Sex	Never Smoked	Never Drank Alcohol	Never used Drugs	Nasarawa	3	1	1	3	1	3	2	1	1	1	3	1	3	0	0	Recieve Support	Adolescent	3
0	100 L	Had Sex	Never Smoked	Never Drank Alcohol	Never used Drugs	0	3	3	3	3	3	3	1	1	1	1	1	3	2	0	1	Recieve Support	Adolescent	3
0	100 L	Had Sex	Never Smoked	Never Drank Alcohol	Never used Drugs	Nasarawa	3	3	3	3	3	3	3	2	2	2	3	2	3	0	0	Recieve Support	Adolescent	3
0	200 L	Had Sex	Never Smoked	Never Drank Alcohol	Never used Drugs	Nasarawa	2	2	2	2	2	2	1	1	1	1	1	1	1	1	1	Recieve Support	Adolescent	3
0	200 L	Had Sex	Never Smoked	Never Drank Alcohol	Never used Drugs	0	2	1	1	1	1	1	2	2	2	2	3	3	2	0	1	Recieve Support	Young Adults	3
0	100 L	Had Sex	Never Smoked	Never Drank Alcohol	Never used Drugs	Nasarawa	3	3	3	3	3	3	2	3	2	2	3	1	2	0	0	Recieve Support	Young Adults	3
Male	200 L	Had Sex	Never Smoked	Never Drank Alcohol	Never used Drugs	Nasarawa	3	3	3	1	2	1	1	3	1	3	3	3	3	0	0	Recieve Support	Young Adults	3
Male	200 L	Had Sex	Never Smoked	Never Drank Alcohol	Never used Drugs	Nasarawa	1	2	1	2	1	1	3	2	3	3	3	2	2	0	0	No Support	Young Adults	3
0	200 L	Had Sex	Never Smoked	Never Drank Alcohol	Never used Drugs	Nasarawa	3	3	1	1	1	1	1	1	1	1	3	3	3	1	1	Recieve Support	Young Adults	3
0	200 L	Had Sex	Never Smoked	Never Drank Alcohol	Never used Drugs	Nasarawa	3	3	3	3	3	3	3	3	3	3	3	3	3	0	1	No Support	Young Adults	2
Male	200 L	Had Sex	Never Smoked	Never Drank Alcohol	Never used Drugs	Nasarawa	1	3	3	3	1	2	2	1	3	3	2	3	3	0	0	Recieve Support	Young Adults	3
0	300 L	Had Sex	Never Smoked	Never Drank Alcohol	Never used Drugs	Nasarawa	3	3	3	2	2	3	3	2	1	1	3	2	2	0	1	Recieve Support	Young Adults	2
0	400+ L	Had Sex	Never Smoked	Never Drank Alcohol	Never used Drugs	0	3	3	3	3	3	3	2	3	2	1	3	2	2	0	1	Recieve Support	Young Adults	3
0	100 L	Had Sex	Never Smoked	Never Drank Alcohol	Never used Drugs	Nasarawa	1	1	1	1	1	3	1	1	1	1	1	1	1	0	0	Recieve Support	Young Adults	3
Male	300 L	Had Sex	Never Smoked	Never Drank Alcohol	Never used Drugs	Nasarawa	3	3	3	3	3	3	3	3	3	3	3	2	3	0	1	Recieve Support	Young Adults	3
0	300 L	Had Sex	Never Smoked	Never Drank Alcohol	Never used Drugs	Nasarawa	3	3	3	3	3	3	1	1	1	1	3	1	3	0	1	Recieve Support	Young Adults	3
Male	400+ L	Had Sex	Never Smoked	Never Drank Alcohol	Never used Drugs	0	3	3	3	3	3	3	1	1	1	1	1	1	2	0	0	Recieve Support	Young Adults	3
Male	200 L	Had Sex	Never Smoked	Never Drank Alcohol	Never used Drugs	Nasarawa	1	1	1	3	3	3	3	3	3	3	3	3	1	0	0	Recieve Support	Young Adults	3
0	400+ L	Had Sex	Never Smoked	Never Drank Alcohol	Never used Drugs	0	1	1	2	2	1	1	3	3	3	3	2	3	3	0	0	Recieve Support	Young Adults	3
Male	300 L	Had Sex	Never Smoked	Never Drank Alcohol	Never used Drugs	Nasarawa	1	3	3	2	3	3	3	2	3	3	3	2	3	0	0	Recieve Support	Young Adults	3
Male	100 L	Had Sex	Never Smoked	Never Drank Alcohol	Never used Drugs	Nasarawa	3	3	3	3	1	1	3	1	2	2	3	3	3	0	0	No Support	Young Adults	3
0	300 L	Had Sex	Never Smoked	Never Drank Alcohol	Never used Drugs	Nasarawa	3	3	3	3	3	3	3	1	3	2	2	2	2	0	1	Recieve Support	Young Adults	3
Male	200 L	Had Sex	Never Smoked	Never Drank Alcohol	Never used Drugs	Nasarawa	1	3	3	3	3	3	3	1	1	2	1	3	3	0	0	Recieve Support	Young Adults	3
0	200 L	Had Sex	Never Smoked	Never Drank Alcohol	Never used Drugs	0	3	3	1	2	2	1	3	2	1	2	3	2	3	0	1	Recieve Support	Young Adults	3
Male	200 L	Had Sex	Never Smoked	Never Drank Alcohol	Never used Drugs	0	2	2	3	2	3	3	2	3	2	2	2	2	2	0	0	Recieve Support	Young Adults	3
Male	200 L	Had Sex	Never Smoked	Never Drank Alcohol	Never used Drugs	Nasarawa	3	3	1	3	3	3	3	3	1	3	3	3	3	0	0	Recieve Support	Young Adults	3
Male	400+ L	Had Sex	Never Smoked	Never Drank Alcohol	Never used Drugs	Nasarawa	3	3	3	3	3	2	3	3	3	3	3	2	2	0	0	Recieve Support	Young Adults	3
0	200 L	Had Sex	Never Smoked	Never Drank Alcohol	Never used Drugs	0	3	3	3	3	3	3	2	1	1	2	2	2	2	1	1	Recieve Support	Adolescent	2
Male	300 L	Had Sex	Never Smoked	Never Drank Alcohol	Never used Drugs	Nasarawa	1	1	1	1	1	1	3	3	3	1	3	3	3	0	0	Recieve Support	Young Adults	3
0	100 L	Had Sex	Never Smoked	Never Drank Alcohol	Never used Drugs	Nasarawa	3	3	3	3	3	3	2	2	2	3	2	2	2	0	0	Recieve Support	Adolescent	2
Male	200 L	Had Sex	Never Smoked	Never Drank Alcohol	Never used Drugs	Nasarawa	3	3	1	3	1	1	3	3	3	3	1	3	3	0	0	Recieve Support	Young Adults	3
0	100 L	Had Sex	Never Smoked	Never Drank Alcohol	Never used Drugs	Nasarawa	3	3	1	1	1	1	3	1	2	3	3	1	3	0	1	Recieve Support	Young Adults	3
0	200 L	Had Sex	Never Smoked	Never Drank Alcohol	Never used Drugs	Nasarawa	3	3	3	3	3	3	1	1	1	1	1	1	1	0	0	Recieve Support	Young Adults	3
0	200 L	Had Sex	Never Smoked	Never Drank Alcohol	Never used Drugs	Nasarawa	1	1	1	1	2	3	1	1	1	1	3	2	2	0	1	Recieve Support	Young Adults	3
0	200 L	Had Sex	Never Smoked	Never Drank Alcohol	Never used Drugs	Nasarawa	2	2	2	2	2	2	1	1	1	1	2	2	2	0	1	Recieve Support	Young Adults	3
Male	100 L	Had Sex	Never Smoked	Never Drank Alcohol	Never used Drugs	Nasarawa	1	3	3	3	3	3	3	3	3	3	3	3	3	0	1	Recieve Support	Young Adults	2
0	100 L	Had Sex	Never Smoked	Never Drank Alcohol	Never used Drugs	Nasarawa	3	1	3	3	3	3	2	3	1	2	2	1	1	0	1	Recieve Support	Young Adults	3
0	400+ L	Had Sex	Never Smoked	Never Drank Alcohol	Never used Drugs	Nasarawa	1	1	1	1	1	1	3	3	3	3	3	3	3	0	0	Recieve Support	Young Adults	3
Male	100 L	Had Sex	Never Smoked	Never Drank Alcohol	Never used Drugs	0	2	2	1	3	3	1	2	2	2	2	1	3	2	0	0	Recieve Support	Adolescent	3
Male	100 L	Had Sex	Never Smoked	Never Drank Alcohol	Never used Drugs	0	1	1	3	3	3	3	3	3	1	3	2	3	1	0	1	No Support	Young Adults	3
0	200 L	Had Sex	Never Smoked	Never Drank Alcohol	Never used Drugs	Nasarawa	3	3	3	3	3	3	3	2	3	3	2	2	2	0	0	No Support	Young Adults	3
Male	200 L	Had Sex	Never Smoked	Never Drank Alcohol	Never used Drugs	Nasarawa	3	3	3	3	2	2	3	3	3	3	1	2	3	1	0	Recieve Support	Young Adults	3
0	400+ L	Had Sex	Never Smoked	Never Drank Alcohol	Never used Drugs	Nasarawa	3	3	3	3	3	3	3	3	3	3	3	3	3	0	0	Recieve Support	Young Adults	3
Male	100 L	Had Sex	Never Smoked	Never Drank Alcohol	Never used Drugs	0	2	2	2	2	2	2	2	3	2	2	2	2	2	1	0	Recieve Support	Young Adults	3
Male	300 L	Had Sex	Never Smoked	Never Drank Alcohol	Never used Drugs	Nasarawa	1	1	1	3	3	3	3	3	3	3	3	3	3	0	0	Recieve Support	Young Adults	3
Male	400+ L	Had Sex	Never Smoked	Never Drank Alcohol	Never used Drugs	Nasarawa	1	1	1	1	1	1	3	3	3	3	3	3	3	0	0	Recieve Support	Young Adults	3
0	400+ L	Had Sex	Never Smoked	Never Drank Alcohol	Currently Drugs	0	2	2	1	3	2	1	2	3	1	2	3	2	3	0	0	Recieve Support	Young Adults	3
Male	400+ L	Had Sex	No longer Smoke	Currently Drinks	No longer Drug	0	2	2	2	2	2	2	3	3	3	3	3	3	3	0	1	Recieve Support	Young Adults	2
Male	300 L	Had Sex	No longer Smoke	Currently Drinks	Never used Drugs	0	3	2	3	1	1	2	2	1	2	2	2	2	1	0	0	Recieve Support	Young Adults	3
Male	400+ L	Had Sex	Never Smoked	Currently Drinks	Never used Drugs	0	1	3	2	2	2	2	3	3	3	3	3	3	3	0	0	Recieve Support	Young Adults	2
0	100 L	Had Sex	Never Smoked	No longer Drink	Never used Drugs	Nasarawa	3	3	3	3	3	2	3	2	1	3	3	3	2	0	1	Recieve Support	Young Adults	3
0	100 L	Had Sex	Currently Smokes	Currently Drinks	Currently Drugs	Nasarawa	3	3	3	3	3	3	3	1	3	3	2	2	1	0	0	Recieve Support	Adolescent	3
